# Supplementary material for: Exploration and Exploitation of Novel SSR Markers for Candidate Transcription Factor Genes in Lilium Species
Source: Genes (Basel). 2018 Feb 14;9(2):97. doi: 10.3390/genes9020097 (PMC5852593; doi:10.3390/genes9020097)
Supplement: Supplementary file 1 [file genes-09-00097-s001.zip]

Archive with 8 entries (7 files):
- Supplementary materials/
- Supplementary materials/Supplementary data 2.pl
- Supplementary materials/Supplementary data 3.xls
- Supplementary materials/Supplementary data1.docx
- Supplementary materials/Supplementary data2.xlsx
- Supplementary materials/Supplementary Figures.pdf
- Supplementary materials/Supplementary Figures.ppt
- Supplementary materials/Supplementary Tables.doc
