# Supplementary material for: Exploration and Exploitation of Novel SSR Markers for Candidate Transcription Factor Genes in Lilium Species
Source: Genes (Basel). 2018 Feb 14;9(2):97. doi: 10.3390/genes9020097 (PMC5852593; doi:10.3390/genes9020097)
Supplement: Supplementary file 1 [file genes-09-00097-s001.zip › Supplementary materials/Supplementary data2.xlsx]

## Sheet: info
		Li TF SSR Marker Development
			1. Extract SSR containing Lili transcriptom sequences Using in house developed perl script 3GMAT following parameter (2/6) (3/5) (4/5) (5/4) (6/4)
				Total 216768 sequences examined and 6966 SSR containing sequences exteracted
			2. Test the SSR marker potentiality of the 6966 SSR containing Lili Transcriptom seq using in House perl script in the 3GMAT pipeline
				Total 3560 sequences are suitable for primer modeling
			2. SSR Containing transcripts blasted aginest Plant TE data base using tBLASTx e-10
			3. Blast result filter with the following paramentes queery coverage >65 and identity >40
				Total 71 Lili transcriptom sequences identified those are TE associated SSR
			4. Primer 3 Software use to design primer for each transcriptom
			5. Expression profiling using 0h, 1d, 2d, 5d, 7d data of DGE
					Table 1. Lily Transcription Factor Associated SSR markers characterization
						Count of Markers	%
					Di	20	28.169
					Tri	47	66.1972
					Tetra	0	0
					Penata	1	1.40845
					Hexa	3	4.22535
					ClassI	11	15.493
					ClassII	60	84.507						TF Family	Count	Seq/Marker ID	%		TF Family	%
					GC rich SSR	47	66.1972	2.2381					bHLH	10	LiSM00040|LiSM02740|LiSM01837|LiSM00971|LiSM03126|LiSM00484|LiSM03346|LiSM00970|LiSM02659|LiSM02565|	14.0845		bHLH	14.0845
					AT rich SSR	3	4.22535	15.6667					MYB	9	LiSM02533|LiSM03080|LiSM00130|LiSM01871|LiSM02550|LiSM03324|LiSM03331|LiSM03302|LiSM00095|	12.6761		MYB	12.6761
					AT/GC Balance SSR	21	29.5775						C2H2	6	LiSM01340|LiSM02341|LiSM00774|LiSM01479|LiSM03233|LiSM00560|	8.4507		C2H2	8.4507
													ERF	5	LiSM01777|LiSM03117|LiSM03428|LiSM00302|LiSM01746|	7.04225		ERF	7.04225
					No of sequence search	216768							C3H	4	LiSM03279|LiSM00940|LiSM00909|LiSM00693|	5.6338		C3H	5.6338
					SSR containing sequences	6966	3.21357						bZIP	3	LiSM00100|LiSM00822|LiSM00784|	4.22535		bZIP	4.22535
					Seq. potential for SSR marker development	3560	51.1054						NAC	3	LiSM01960|LiSM03445|LiSM00216|	4.22535		NAC	4.22535
					Transcription Factor Associated Markers	71	1.99438						B3	2	LiSM01139|LiSM03456|	2.8169		B3	2.8169
													Dof	2	LiSM02574|LiSM03407|	2.8169		Dof	2.8169
													G2-like	2	LiSM02592|LiSM00190|	2.8169		G2-like	2.8169
													GRAS	2	LiSM02233|LiSM03183|	2.8169		GRAS	2.8169
													TALE	2	LiSM01194|LiSM01223|	2.8169		TALE	2.8169
													WOX	2	LiSM01391|LiSM00184|	2.8169		WOX	2.8169
													WRKY	2	LiSM01301|LiSM01780|	2.8169		WRKY	2.8169
													ABC	1	LiSM00807|	1.40845		Others	23.9437
													ARF	1	LiSM00103|	1.40845			100
													ARR-B	1	LiSM01497|	1.40845
													E2F/DP	1	LiSM03435|	1.40845
													FAR1	1	LiSM01022|	1.40845
													GRF	1	LiSM01716|	1.40845
													HB-other	1	LiSM00303|	1.40845
													HD-ZIP	1	LiSM02029|	1.40845
													MIKC	1	LiSM00281|	1.40845
													NF-YC	1	LiSM02546|	1.40845
													Nin-like	1	LiSM00256|	1.40845
													S1Fa-like	1	LiSM01408|	1.40845
													STAT	1	LiSM00675|	1.40845
													TCP	1	LiSM02627|	1.40845
													Trihelix	1	LiSM01234|	1.40845
													VOZ	1	LiSM03463|	1.40845
													ZF-HD	1	LiSM02509|	1.40845
													Data for grah
													ABC	1
													ARF	1
													ARR-B	1
													B3	2
													bHLH	10
													bZIP	3
													C2H2	6
													C3H	4
													Dof	2
													E2F/DP	1
													ERF	5
													FAR1	1
													G2-like	2
													GRAS	2
													GRF	1
													HB-other	1
													HD-ZIP	1
													MIKC	1
													MYB	9
													NAC	3
													NF-YC	1
													Nin-like	1
													S1Fa-like	1
													STAT	1
													TALE	2
													TCP	1
													Trihelix	1
													VOZ	1
													WOX	2
													WRKY	2
													ZF-HD	1

## Sheet: Li TRSSRmarker
Contig1061	TFSR001	Solyc08g075090.2.1_Sly_Solanum_lycopersicum_Ribosomal_protein_L30/L	3	287	320	414	65.2632	0	-1	125	1	Eval:2e-029	Seq_len:415	Match_Len:285	Coverage:68.6746987951807	Solanum_lycopersicum	bHLH	LiSM00040	LiSSR000068	TTCCGGGCTGACATAGAAAC	CCGGAGTCCGTAATCAAGAA	216	Contig1061	1	p3	(TCT)5	15	848	862	AGAATCTTTCGTGTTTTCGGGTGCATCGCATTGATACCCCGAATTCTGATGATGAACAGCAACTTGGCTTCCGGGCTGACATAGAAACCGCCCTTCAACCTAGCCTCTCGCTTCAGCTGCACGAGTTCCTTCTCCTGAGATTCATATTCCTTCGCATATTGCTGAGCGCGGCTGAAGATAACCTTGCGATTCTCGCTGCTCTTCTTCTTCTTCTCGGCGAGCTCCTCCTGCTTGACGAGCGCCCATTGCTCCGCTCTCTTCTGCTTCTTGATTACGGACTCCGGGATGACGGTCTTCGGCTCCTCCATGGCCATCGCACTCGATCTCCGATCACGCCGCCGCCGGCAGAACTAGAACCCTAACCCTAATTCACGAACAGTGACGGTGAATGGAACCCTA…	TCTTCTTCTTCTTCT	Class II	AT rich SSR	TTCCGGGCTGACATAGAAAC	60.074	20	CCGGAGTCCGTAATCAAGAA	60.066	20	216	68	283	GACATAGAAACCGCCCTTCA	60.074	20	CCGGAGTCCGTAATCAAGAA	60.066	20	207
Contig2383	TFSR002	MDP0000475808_Mdo_Malus_domestica_Duplicated_homeodomain-	3	173	283	369	44.8276	0	-1	69.3	1	Eval:2e-012	Seq_len:341	Match_Len:261	Coverage:76.5395894428152	Malus_domestica	MYB_related	LiSM00095	LiSSR000152	TGGTGTCCACAGGTCCAATA	TCTGGAGATAAGTGCGGCTC	231	Contig2383	1	p2	(CT)12	24	717	740	TCCCATTTGGCCCTCTCCCTTGGACTGAACATTCCAGGACGGCTGGTGTCCACAGGTCCAATAGTAGCTTGCTTATAAAGACCATAAAGAATCAGCTTGTTCTCATTAGTAGTACTTTCAGGTAGTGTTTTAGCCTTGACAGCATGTTCTTCAAACTCTTCCTTCAAAGCCATTTCTCTCAATCTCTCTGCTTCTCCGCCTCTCTCTCTCTCTCTCTCTCTCTGGTACCCCGGAGCAGTAAGCTGAGGCTTAATGAGCCGCACTTATCTCCAGATACGCATCTAAGAAACGAACCAAGATATTCCTTTAAATTACAGTTAGACGCCTGCCGCAAAAGACGG	CTCTCTCTCTCTCTCTCTCTCTCT	Class I	AT/GC Balance SSR	TGGTGTCCACAGGTCCAATA	59.806	20	TCTGGAGATAAGTGCGGCTC	60.504	20	231	43	273	CCTCTCCCTTGGACTGAACA	60.229	20	TCTGGAGATAAGTGCGGCTC	60.504	20	263
Contig2462	TFSR003	OpuncBB_FGP13083_Opu_Oryza_punctata_bZIP_family_protein	1	411	246	381	45.8333	0	-1	111	1	Eval:4e-025	Seq_len:415	Match_Len:408	Coverage:98.3132530120482	Oryza_punctata	bZIP	LiSM00100	LiSSR000157	GAATAAGATCTCCGGCCTCC	GCGGCCTAAGTCAAAGAGTG	240	Contig2462	1	p3	(CCA)5	15	1096	1110	GACTACAGGAGAAATCATAATGGCTGCTTCCCTGCAGCTCTCAAGCTTGTCATCTTGTATGGTATCCTGAGAGCTGGGCAAGGATGGGCATTCAATCAGCTCAGACCACCCATGTATACTGGCTGATCGCGCTATGTAAGGCTCAGCATTCGCAGAATAAGATCTCCGGCCTCCCTCGGTAATGCTACCAATGCTTCCCCCACCACCACCACCACTTCCAGCACTGCTATAACTGCCCAAACACCCTCTATCAGGCACCAGAACCCCAGCCATAAATGGAGATTCTGCCGCAAAATTTCCAATTCTCCCATTATCAAAGCAAGGGATCAGGGGAGAAGCAACTGAGTAGGGGCTCCCCGGTTGCCCGAGGGGGCCACTCTTTGACTTAGGCCGCCGATG…	CCACCACCACCACCA	Class II	GC rich SSR	GAATAAGATCTCCGGCCTCC	60.003	20	GCGGCCTAAGTCAAAGAGTG	60.015	20	240	154	393	GATCGCGCTATGTAAGGCTC	59.973	20	GCGGCCTAAGTCAAAGAGTG	60.015	20	270
Contig2682	TFSR004	MDP0000291883_Mdo_Malus_domestica_ARF-GAP_domain_11	7	405	10	142	57.037	0	-1	150	3	Eval:7e-037	Seq_len:415	Match_Len:399	Coverage:96.144578313253	Malus_domestica	ARF	LiSM00103	LiSSR000164	CTCGAAATTAACCATGCCGT	TTGTATGAGTCGTTCAGCGG	213	Contig2682	1	p3	(TCC)5	15	522	536	TTTCACCTTCATCATCTTCTTGAACTCCTCGAAATTAACCATGCCGTCCCCGTCCAAATCCACCTTCCTAATCATGTCGCGGCAGTCGGCCTCGCCCTGCCGGAGCCCTAGCGACTTCAACACCAACCTCAGCTCCTCCACCGTGATCACCCCATCTCCATTCCCATCGAAAACATCGAAAGCCTCACGCAGACTCACATCCTCCTCCTCCTCCGCAGCTCCGCTGAACGACTCATACAACTCCCTGAACTCATTGACGTCGATGAGTCCATCGCCGTTGGCATCGACTTTTTCAACCATCTTCTTCACGTCAATCTCGGTGGCCGAGATCCCCAGGCGGCAGAGCGACTCGTGGAGCTCGCCAACGGTGATGAAGCCGTCACCGTCTGCATCGAAGGT…	TCCTCCTCCTCCTCC	Class II	GC rich SSR	CTCGAAATTAACCATGCCGT	59.96	20	TTGTATGAGTCGTTCAGCGG	59.864	20	213	27	239	CTCGAAATTAACCATGCCGT	59.96	20	TCGACGTCAATGAGTTCAGG	59.831	20	236
Contig3311	TFSR005	PDK_30s699461g001_Pda_Phoenix_dactylifera_MYB_family_protein	200	403	163	257	44.2105	0	-1	77	1	Eval:1e-014	Seq_len:414	Match_Len:285	Coverage:68.8405797101449	Phoenix_dactylifera	MYB	LiSM00130	LiSSR000214	CCACCGTTTGACTCCTCTCT	TACAAAGCAACGAGGTGTGC	254	Contig3311	1	p2	(CT)7	14	80	93	ATTCATTCGGGTTATTCCTCACCGGAGCCAATGGCCACCGTTTGACTCCTCTCTGTCTCTCACTATATCAACTCCCATCCTCTCTCTCTCTCTCATATTCTCCCAAAACGCTAGACCCAAAACCAACAAGGCAAAAAGAAAACAGCTTTGATTTCAATATCCTTCAACTTTACATTACATGCTCAACTAGAAATCAAACCATCCTCTGCCCTTCCTCCCAAGGTCTATAGAATCTCATAACTCCAGGGTTTTCAACGCCTCGGCACCTGCACACCTCGTTGCTTTGTAACCCAAGATGGTAGCACAAGCACACCCCGGGCTCCGGAGTCGGTTCCGGCAGGCTGATTGAGAGATCCAAATTCAAGTCAATGCATCGGTACTCATCGTCAAATCCGGAGC…	CTCTCTCTCTCTCT	Class II	AT/GC Balance SSR	CCACCGTTTGACTCCTCTCT	59.3	20	TACAAAGCAACGAGGTGTGC	59.911	20	254	34	287	CCACCGTTTGACTCCTCTCT	59.3	20	TGCTTGTGCTACCATCTTGG	59.864	20	276
Contig4613	TFSR006	mrna29786.1-v1.0-hybrid_Fve_Fragaria_vesca_RAB_GTPase_homolog_A1F	69	416	429	544	72.4138	0	1	176	1	Eval:1e-044	Seq_len:418	Match_Len:348	Coverage:83.2535885167464	Fragaria_vesca	WOX	LiSM00184	LiSSR000291	AAGGGTGAGCTGAGATGTGG	CTTCACCTCCTTCCCATCAA	218	Contig4613	1	p3	(GGA)6	18	35	52	GGAGTAAAGGGTGAGCTGAGATGTGGGGACGAAGGGAGGAGGAGGAGGAGGAAGATGGGGAGGAGCAGTACCTGTTCAAGGTGGTGATCATCGGAGACTCGGCGGTCGGGAAATCGAACCTGCTGTCCCGGTATGCCATGAATGAGTTCAATCTCCACTCAAAGGCGACTATCGGGGTGGAGTTTCAGACTCAGAGCATGGAGATTGATGGGAAGGAGGTGAAGGCTCAGATCTGGGATACGGCTGGGCAGGAGAGGTTTAGGGCTGTTACTTCGGCTTACTACCGCGGCGCGGTGGGGGCGCTGGTTGTGTATGATATCTCACGGCGGACTACGTTCGAGTCGGTTTCCCGGTGGCTGCAGGAGCTTAATACACATTCTGATACAACAATTGCAAAGA…	GGAGGAGGAGGAGGAGGA	Class II	GC rich SSR	AAGGGTGAGCTGAGATGTGG	60.261	20	CTTCACCTCCTTCCCATCAA	60.042	20	218	6	223	AAGGGTGAGCTGAGATGTGG	60.261	20	TGAGTCTGAAACTCCACCCC	60.088	20	187
Contig4761	TFSR007	MDP0000248927_Mdo_Malus_domestica_SET-	21	215	1119	1183	60	0	-1	88.2	1	Eval:4e-018	Seq_len:291	Match_Len:195	Coverage:67.0103092783505	Malus_domestica	G2-like	LiSM00190	LiSSR000301	GAACCACGTAGGCCTTTGAA	TTTTGTCCTCCTACGCCATC	254	Contig4761	1	p2	(CT)8	16	1845	1860	ACGGAACCACGTAGGCCTTTGAACACCTCTTCGAAGAAGATGCCCCATCTGAGGGCCTTCTTGATGTTGTCCGCATCCCAGGTAGCAGGGAGGCCTGACGATTGATACCCAGAAGCAAGAATCAAAACATCCACAAACCCTTTGATGTGCCGCATCAGCTCCTCAAGAGAAATGTCTGGATGAGACCAGCCCATCGCCACTCTCTCTCTCTCTCTCAGAAGGGGGGAGGAAGGAAACGATGGCGTAGGAGGACAAAAGTATAGGCGGTAATCTCGAGACTGGAAAGACGGG	CTCTCTCTCTCTCTCT	Class II	AT/GC Balance SSR	GAACCACGTAGGCCTTTGAA	60.11	20	TTTTGTCCTCCTACGCCATC	60.074	20	254	3	256	GAAGAAGATGCCCCATCTGA	60.158	20	TTTTGTCCTCCTACGCCATC	60.074	20	225
Contig5197	TFSR008	PDK_30s6550952g003_Pda_Phoenix_dactylifera_NAC_family_protein	15	428	104	227	51.3699	0	-1	122	1	Eval:3e-028	Seq_len:430	Match_Len:372	Coverage:86.5116279069767	Phoenix_dactylifera	NAC	LiSM00216	LiSSR000334	AATTGGGAAATGCTGCTACG	AAACCCCTCAGGAAGAAGGA	193	Contig5197	1	p6	(GGTTAG)5	30	520	549	TTAGAGGCCACAGTGCTGGTCGATAAACTCGGGCTATCCAGTCGAGGAATCTCGAAAACATGATCATTTTGTGTCAATGGATGCTCATAAAGATTGTTTCCGTAACAATTCGAGATTTCCATGAATTGGGAAATGCTGCTACGTGTAAGATCAGCAGATGGTTGCGAACCAAACTGGGGGTGATGGTCTCTGTTATAATGGTTAGGGTTAGGGTTAGGGTTAGGGTTAGAGTTGTAAGTGGTGAGGCTTGGTCTCTGGCAGGGACCTTGCTTCCTGAATGCCCGGCAAACCACCCATCCTTCTTCCTGAGGGGTTTCACGTTCACTAGACTGAAGCCTGTATTCATGCATGATCCAATCAGTTCTCCTCCCGTTTGGTGCACGACCCACGTAGAAAACT…	GGTTAGGGTTAGGGTTAGGGTTAGGGTTAG	Class I	AT/GC Balance SSR	AATTGGGAAATGCTGCTACG	60.096	20	AAACCCCTCAGGAAGAAGGA	60.045	20	193	123	315	AATTGGGAAATGCTGCTACG	60.096	20	GAAACCCCTCAGGAAGAAGG	60.045	20	194
Contig6057	TFSR009	GSVIVT01019630001_Vvi_Vitis_vinifera_with_no_lysine_(K)_kinase_8	3	413	174	301	46.7626	0	-1	130	1	Eval:6e-031	Seq_len:415	Match_Len:384	Coverage:92.5301204819277	Vitis_vinifera	Nin-like	LiSM00256	LiSSR000396	TTCAGGGCTTTCACCGATAC	CACATCATCTCACTCCACGC	167	Contig6057	1	p3	(CGC)5	15	939	953	ATGTTGCCGTTCATGAACACGTTGCTGCAGTTGAGATCGCGGTGGATGATGCATGGGGTGTGGGCGTGGAGGTGGTGGAGACCGGTCAGGATCTGACGGGACCACTTCTTCAGGGCTTTCACCGATACGTGCCGGTGGCGTTTCCGGTAGTCCCGGAGATTGCCGGATGTGCAGACCTCGGTGATGAAATTGAAGGTGGCGCCGCCGCCGCCGCTGCGGCCTGCGGCCGCAGCAGCGGCGGTGGAGTGCCAGGCGGCGTGGAGTGAGATGATGTGAGGGTGGCGGAGAGAGCGGAGGATGTTTACCTCGGAGAAGAGACGATCGCGCATCGTCTTGTCGAAGCTGGCGAGGCGGACCTGGTTCCAGGCCACCTCGATTCCTTCCTGCTGGTCGAAGGCG…	CGCCGCCGCCGCCGC	Class II	GC rich SSR	TTCAGGGCTTTCACCGATAC	60.074	20	CACATCATCTCACTCCACGC	60.279	20	167	108	274	GCAGACCTCGGTGATGAAAT	60.081	20	CACATCATCTCACTCCACGC	60.279	20	105
Contig6620	TFSR010	Gorai.003G063900.1_Gra_Gossypium_raimondii_zinc_knuckle_(CCHC-	5	412	145	262	54.4118	0	1	159	2	Eval:2e-039	Seq_len:415	Match_Len:354	Coverage:85.3012048192771	Gossypium_raimondii	MIKC	LiSM00281	LiSSR000442	TGCAACAACTGCAGGAAGAC	CCCAATTGATTGCAGTTCCT	212	Contig6620	2	p3	(GGT)5	15	1417	1431	GGGTGATCTGAGACTCTGCAACAACTGCTACAAGCAGGGGCACATTGCGGCCGACTGCACCAATGAGAAGGCTTGCAACAACTGCAGGAAGACCGGGCACCTGGCCCGTGAGTGCACCAATGACCCTGTGTGCAACCTGTGCAACGTCTCCGGACACATGCAGAGGGATTGCCCCAAGGGTGATGTGCTTGCGGAGAGAGGTGGTGGTGGTGGTGCTTATCGAGGTGGTGCTGCTCCTGGTGGTTATCATCGTGACATCATCTGCAGGAACTGCAATCAATTGGGTCATACTGCCAGGGACTGCATGGGTGCTATGATGATCTGCCACAACTGTGGTGGGCGAGGTCACCTTTCTTATGAGTGCCCCTCTGCTAGGCTGATGTTGGACAGCATGGATCG…	GGTGGTGGTGGTGGT	Class II	GC rich SSR	TGCAACAACTGCAGGAAGAC	60.032	20	CCCAATTGATTGCAGTTCCT	59.933	20	212	73	284	CAATGAGAAGGCTTGCAACA	59.988	20	ATAACCACCAGGAGCAGCAC	60.142	20	187
Contig7109	TFSR011	ORGLA02G0063000.1_Ogl_Oryza_glaberrima_ERF_family_protein	3	395	17	151	45.3237	0	1	102	1	Eval:2e-022	Seq_len:418	Match_Len:405	Coverage:96.88995215311	Oryza_glaberrima	ERF	LiSM00302	LiSSR000481	GAAGGCGAAGACGAACTTCC	ACCTCCCTGTCATCGTCAAC	255	Contig7109	1	p3	(GCC)6	18	450	467	ACCGCGGCGTCCGCCGCCGCCCCTGGGGCCGCTTCGCAGCCGAGATCCGCGACCCCGTGAAGAAGGCGCGCATCTGGCTCGGCACCTACGACTCCGCTGAGGACGCCGCCAGAGCCTACGACGATGCCGCCCGTATCCTCCGCGGTGCGAAGGCGAAGACGAACTTCCCGCCGCACGATCCCGGCGCCTACGTCTACATGCCGCCGCCGCCGCCGCCTGCCGCGGCGGCGGCGGCGGCGTCCCCGCTGCAGTATCCGGCTAGCAGCGGGATGTCGAGCACTGTGGAGTCCATGCCGCGGATCTCCCGTCCCAGGCCGGCGGTGGCCCCCTGCGTGCCGTCTCCGGGGGACTGCCAGAGCGGGTGTGACTCGTCGTCGACGGTCGTTGACGATGACAGGG…	GCCGCCGCCGCCGCCGCC	Class II	GC rich SSR	GAAGGCGAAGACGAACTTCC	61.268	20	ACCTCCCTGTCATCGTCAAC	59.969	20	255	148	402	GAAGGCGAAGACGAACTTCC	61.268	20	ACATCCACCTCCCTGTCATC	59.774	20	261
Contig7118	TFSR012	OpuncBB_FGP24417_Opu_Oryza_punctata_HB-other_family_protein	4	150	399	453	52.7273	0	-1	52.8	1	Eval:2e-007	Seq_len:248	Match_Len:165	Coverage:66.5322580645161	Oryza_punctata	HB-other	LiSM00303	LiSSR000485	TTCGTCCTTCTTCGCTTTGT	ACCGAGCTCCAACTCCATAA	178	Contig7118	1	p2	(CT)6	12	584	595	AGAGGATCCGACGCTTCTCGAGTGGCGGAGCTCGGCGGCGGTGGCGGCGGGGGCGGATTCGTCCTTCTTCGCTTTGTCGGGGAGGAAGCGGTCCTCCCACACCATGCCGGAGGAGCCTGATCGCCTGAAGGTCTCGTTGGACCGCTGCAGCGCCATCTCGGCCATCGCCGCTTCTTTCTCTCTCCTCTCTCCCCTCCCCCTCTCTCTCTCTAGAATTATGGAGTTGGAGCTCGGTAGATGACGATGAG	CTCTCTCTCTCT	Class II	AT/GC Balance SSR	TTCGTCCTTCTTCGCTTTGT	59.993	20	ACCGAGCTCCAACTCCATAA	59.694	20	178	57	234	TTCGTCCTTCTTCGCTTTGT	59.993	20	CTACCGAGCTCCAACTCCAT	59.308	20	180
Contig10513	TFSR013	mrna25984.1-v1.0-hybrid_Fve_Fragaria_vesca_bHLH_family_protein	3	218	602	673	73.6111	0	-1	115	1	Eval:3e-026	Seq_len:292	Match_Len:216	Coverage:73.972602739726	Fragaria_vesca	bHLH	LiSM00484	LiSSR000775	GCACCCAATAAGTGAGCCAT	ATTCCCCTTTTCTCACCCAC	220	Contig10513	1	p2	(TC)8	16	1038	1053	ATAACTTTGGCAAAAGTAAGCTCGAAGAGTGTAAGCATAGAGTACAGCACCCAATAAGTGAGCCATTGCTGATCATCAACAGGAGATTTGGTTTCTATGGCCTTGACCGAAGCATACAAGGGATAGACCAGTGTCACAAAAGGCCCGGCGAGAACATCGAAGTTTTTCGCCACAACTTTGAGAAAAGATCCGGTGCCCATCTCTCTCTCTCTCTCCTGATCTAGAGAAATCTTGAGAGACAGTACCGTGGGTGAGAAAAGGGGAATGGTATCGTGTTTACCTCTTTATTAAA	TCTCTCTCTCTCTCTC	Class II	AT/GC Balance SSR	GCACCCAATAAGTGAGCCAT	59.962	20	ATTCCCCTTTTCTCACCCAC	60.169	20	220	46	265	GCACCCAATAAGTGAGCCAT	59.962	20	ACCATTCCCCTTTTCTCACC	60.169	20	223
Contig11402	TFSR014	GSMUA_AchrUn_randomP07580_001_Mac_Musa_acuminata_C2H2_family_protei	189	416	139	229	61.5385	0	-1	99.8	1	Eval:1e-021	Seq_len:416	Match_Len:273	Coverage:65.625	Musa_acuminata	C2H2	LiSM00560	LiSSR000880	ACAATCCGACAATGATGCAA	TCGAGAATTATGAGGTGGGC	141	Contig11402	1	p2	(TC)8	16	68	83	CCGCAAGCTTTAAATCCTTGATTTGAGCAAACCTCGGCACAATCCGACAATGATGCAAGTAAATTAGTCTCTCTCTCTCTCTCATACACTCAGGTTGAAAGAATTCAAAGAATGGTATAAATTAAAGAATCAACAACGAAAAAACCTAATAATTCCCATGCCCACCTCATAATTCTCGACCATGCCTAGTAATGGCAATCCACCATTGCCGACGCCGAGAAGACGAACCGAAACCCCGCCGCCAACTCACCGCCTCTCTCCTCCTCCGAAGGTGCCGGCAGGTTAAGATCCAACGACAAGAGACTCCTCTCCTTCTTCGCCTCCGGTGACTCCACCGGCCGGTGTCGCCTCATGTGGCCACCTAGTGCCTGGCCCGATGAAAATTCGGACCCGCAAATC…	TCTCTCTCTCTCTCTC	Class II	AT/GC Balance SSR	ACAATCCGACAATGATGCAA	59.931	20	TCGAGAATTATGAGGTGGGC	60.036	20	141	38	178	CAATCCGACAATGATGCAAG	60.073	20	TCGAGAATTATGAGGTGGGC	60.036	20	140
Contig13126	TFSR015	PH01001233G0100_Phe_Phyllostachys_heterocycla_STAT_family_protein	2	415	850	986	71.7391	0	1	196	1	Eval:1e-050	Seq_len:415	Match_Len:411	Coverage:99.0361445783133	Phyllostachys_heterocycla	STAT	LiSM00675	LiSSR001062	CTCGTCGTAAATGCCCTCAT	CTTCGGCAAGTACACGCTTT	166	Contig13126	1	p3	(AAG)5	15	896	910	CCTCCGTGTCATCCGCCGCAACTTTGCGGCTTACCTCTGGTACCTCAAAGGCGACCTCAGCACCCTCCTCGACGGCCTTCATCCCACCCTCGTCGTAAATGCCCTCATCCGTGAGGTCCGCGACAAGAAAGTCGTCGACCTCATCAAATCCGCCCTCACCACCCCCGTTGTCACCACCCGCCCTGAGGACGAGGATGCCAAGAAGAAGAAGAAGCCAAAGCGTAAGAATCAGAAAAAGCGTGTACTTGCCGAAGACGAGCCGAAGCCCGACCCGTACTGGCTCCAGGCGTTCTTTGGCTTTGCCCCAGAGGAGGCCGAGAAGCTCCCTGATTGGGGGCATTGTGGCGTCCTCAGCCCACTTCTCGCCAATGTCTGCCTTGACGAGCTTGATAAGTGGAT…	AAGAAGAAGAAGAAG	Class II	AT rich SSR	CTCGTCGTAAATGCCCTCAT	60.096	20	CTTCGGCAAGTACACGCTTT	60.44	20	166	88	253	CTCGTCGTAAATGCCCTCAT	60.096	20	GTCTTCGGCAAGTACACGCT	60.462	20	168
Contig13347	TFSR016	fgenesh1_pm.chr_1_#_247_Orc_Ostreococcus_sp._RCC809_C3H_family_prot	4	219	166	244	45.5696	0	-1	51.6	7	Eval:4e-006	Seq_len:341	Match_Len:237	Coverage:69.5014662756598	Ostreococcus_sp._RCC809	C3H	LiSM00693	LiSSR001090	AGTGGAGGAGGGAGTGCC	GATGTAATCCATCGCCCATC	182	Contig13347	1	p5	(GCAGG)4	20	1792	1811	GGTGGAGGACGGGGTTCCGAATGCCGGGGTGGAGGACGGGGTTCCGAATGCCGGCGTGGAGGACGGGGTTCCGAACGCCGGCGTCGACGGGGCGCCGAACGCCGGTGTCGACGGGGTGCCAAACGATGGGGTTCCGAACGCCGGAGTGGAGGAGGGAGTGCCGAAGGCGGGGGTGGAGGAGGGGGTGCCGAACATCGCTGCAGGGCAGGGCAGGGCAGGGGCTAGATCGCCGCCATTGATGGAGCAGAGGGTCCTCTCTCGATGCGAGGGTTTTGAGTGGGGTTATTGGTTCTCTGGGCGGTGGACGATGGGCGATGGATTACATCCAGAGCGATGCTTAG	GCAGGGCAGGGCAGGGCAGG	Class I	GC rich SSR	AGTGGAGGAGGGAGTGCC	60.204	18	GATGTAATCCATCGCCCATC	60.126	20	182	144	325	CGGAGTGGAGGAGGGAGT	60.195	18	CCAGAGAACCAATAACCCCA	59.784	20	156
Contig14738	TFSR017	Lus10009218_Lus_Linum_usitatissimum_Zinc_finger_(C2H2_type)_family_pr	143	409	1447	1540	54.2553	0	1	103	1	Eval:1e-022	Seq_len:416	Match_Len:282	Coverage:67.7884615384615	Linum_usitatissimum	C2H2	LiSM00774	LiSSR001225	CTCCCCCTGTATCACACCTC	GCTGGAGAAACAGAACAGCC	115	Contig14738	1	p2	(TC)8	16	61	76	CTTACTCCCCCTGTATCACACCTCCGTATATATATACAGCAATGCTACATGGATAACTCATCTCTCTCTCTCTCTCTTTTTGAGGATGACGGGATCGTGGGCTGTTCTGTTTCTCCAGCTGCTCGTCGGATGGGTCGCCGGAGTCGAGCGGGCGGATTTCCCGCCGGAGTTCCTCTTTGGGACTTCAACCTCTTCTTATCAGATTGAAGGCGCACCATTTGCAGCCAACAAAACTGCAAGCAATTGGGATATTTTCTCTCATACACCAGGAAAGATCAAGGACGGGAAGAATGGAGACGTTGCCGATGACCATTACCACCGTTATCTTGAAGACATTGAGTTGATGCATTCACTCGGTGTTAACTCCTATAGATTCTCTATTTCATGGCCCAGAATTCT…	TCTCTCTCTCTCTCTC	Class II	AT/GC Balance SSR	CTCCCCCTGTATCACACCTC	59.38	20	GCTGGAGAAACAGAACAGCC	59.997	20	115	4	118	CTCCCCCTGTATCACACCTC	59.38	20	GAAACAGAACAGCCCACGAT	60.119	20	109
Contig14833	TFSR018	GSMUA_Achr6P30550_001_Mac_Musa_acuminata_bZIP_family_protein	6	419	52	189	48.5915	0	-1	103	1	Eval:8e-023	Seq_len:421	Match_Len:414	Coverage:98.3372921615202	Musa_acuminata	bZIP	LiSM00784	LiSSR001239	CCGTACCAGAAACTCCTCCA	TATGGAAGGATCTGGCCAAC	107	Contig14833	1	p3	(GCT)7	21	1073	1093	ACCGGCTGTCCAAACGCTAGCGTGATCCCGGAGTTGCTATTAGCCGCTGACGCCGACAAATCACCAAACATCATACCGCCACCGTTGGCCCCGGCGGTGGTGCCGTTAAGCAACGGCTGCGGCGGTGGCTGATTCATGTCCTCCCTCACCACCCCCGCCCGTACCAGAAACTCCTCCAGCGTCATCTCCCCGAGACTCGGCTGCTGCTGCTGCTGCTGCTGGTGGAAATCCTGCGCCCCGACGCCGTTGGCCAGATCCTTCCATACCTCACCGACAGTCTTCAGGCTCAGCGTGCGCGGCAAGGTCAGCGACCCCTGACGCTGCAGGCCGCCGCTCGGCCCTGCCGCCGCTCCGGCACCGCCGCCCATAGCCTGGCTCTCCTCCGCCGTCCATATATTC…	GCTGCTGCTGCTGCTGCTGCT	Class I	GC rich SSR	CCGTACCAGAAACTCCTCCA	60.103	20	TATGGAAGGATCTGGCCAAC	59.894	20	107	158	264	CCGTACCAGAAACTCCTCCA	60.103	20	ACGCTGAGCCTGAAGACTGT	60.205	20	135
Contig15150	TFSR019	MDP0000265619_Mdo_Malus_domestica_ABC-	2	415	485	622	69.5652	0	-1	196	1	Eval:2e-050	Seq_len:415	Match_Len:414	Coverage:99.7590361445783	Malus_domestica	ABC	LiSM00807	LiSSR001278	ACGGTTGATGAAGAAGCCAC	ATCATCATATGTGCTCGCCA	274	Contig15150	1	p3	(GAA)5	15	684	698	GATACTTCACTAGTGACAGATAATGAAACCAAATCCAGTAGTCTGGAATTCGGTCACGGTTGATGAAGAAGCCACTGAAAAGCAAGAAGTAAGCTAGAATGGCAACCACTACAGTGTAGCCGAGCATGACGTGTGAGACGACACCGGAGAGGAAAGTGACGAACCCACTCCCGGCCCAGAATGATGCCAGGATAATAAGGAAGAAGAAGAAGAAACCCTGAGCCCCACCGGCGAGACCAACTGCAAAGAATGTCGTAGTGGCAAAACCGACCGAGAGGAAAACCAACGGCGGAATGGAGACGAGAGCGTTGGCGAGCACATATGATGATCGCCGGTAGGCATTGTAGGCGGTCTCCCTCATGAATATATAGCGCTCTTGGAGGAAGACTGGGAGGGCGT…	GAAGAAGAAGAAGAA	Class II	AT rich SSR	ACGGTTGATGAAGAAGCCAC	60.119	20	ATCATCATATGTGCTCGCCA	60.065	20	274	55	328	ACGGTTGATGAAGAAGCCAC	60.119	20	CATCATATGTGCTCGCCAAC	60.104	20	272
Contig15363	TFSR020	PDK_30s704021g002_Pda_Phoenix_dactylifera_bZIP_family_protein	70	414	250	364	69.5652	0	-1	151	1	Eval:3e-037	Seq_len:415	Match_Len:345	Coverage:83.1325301204819	Phoenix_dactylifera	bZIP	LiSM00822	LiSSR001303	CTACGAACATGGCTGGGAGT	AGGCGGAAGGACTTGTTTTT	232	Contig15363	1	p3	(TGC)5	15	724	738	CAAGTTATTCATCTTGGATGACATAACAAGAACCCTGACCATCTGAAAGCAAAGCTAGTTTTAAGTTCAGATTCGGAGGGGACCGGTTACCGGGTCCCGTCCAGAGTTTCCGTCCTTGTGCTTCAGAGAGAGGTTGGCGAACTGGGAATCAAGGTCTCTACTGTTTCTACGAACATGGCTGGGAGTGGGCACCTGCTGTTGCTGCTGCTGCTGCTGAAACAGCATTGCTCGAAGTCGTGCAATCTCTCGCTCCAACATTTCGTGCTGGAGGCATTTTATAACATGCTCCTGTTCGAGACTATCCAGCCGCTGCTTCAGAGCTTTATTCTCCAAGTCTAACATTAGGTTCTGTTGGTTCAGAAACTCAAGTTCGGCTGTAAAAACAAGTCCTTCCGCCTG…	TGCTGCTGCTGCTGC	Class II	GC rich SSR	CTACGAACATGGCTGGGAGT	60.134	20	AGGCGGAAGGACTTGTTTTT	60.11	20	232	166	397	CTACGAACATGGCTGGGAGT	60.134	20	ATAAAGCTCTGAAGCAGCGG	59.752	20	160
Contig16955	TFSR021	PDK_30s865231g001_Pda_Phoenix_dactylifera_C3H_family_protein	130	417	1	95	49.4845	0	1	100	1	Eval:9e-022	Seq_len:418	Match_Len:285	Coverage:68.1818181818182	Phoenix_dactylifera	C3H	LiSM00909	LiSSR001442	AGCCGAAGTCCAAAAACTGA	CAGAGGCTCGTCTTCCACAT	279	Contig16955	1	p3	(CCG)6	18	211	228	ATACTAATCAGTTTTTGGAGCAAATTAGCCGAAGTCCAAAAACTGAAAAGAAATTGTAATGAATCTTCTCTGATTTTGAAACCCTAAACCCAAATCGCAGTGGATATGTCCGGCGCAGCCATGGAGATCATCGAAGAGCCCCAGCCGTCGGATCTCCATCCAACGCCCACCAACGCTTCCCCCAATCAATCGCCGACCACCGCCGCCGCCGCCGCCGAAGATTTGCCGGAGAAGCGGAAGCGGGAGGAGGACGACGCCCCGCCGCCGGAATCATCCCGTCACCCGATGTGGAAGACGAGCCTCTGCTCCTACTACCGTCGCCAGCCCAAAACCGGCTCCTGCAGCCACGGGGAGACCTGCCGCTACGCCCACAGCGAGGCCGAGCTCCGGCCCCGCCCC…	CCGCCGCCGCCGCCGCCG	Class II	GC rich SSR	AGCCGAAGTCCAAAAACTGA	59.853	20	CAGAGGCTCGTCTTCCACAT	60.408	20	279	26	304	AAACCCTAAACCCAAATCGC	60.184	20	CAGAGGCTCGTCTTCCACAT	60.408	20	227
Contig17285	TFSR022	Lsa003747_Lsa_Lactuca_sativa_C3H_family_protein	86	415	155	264	70.2703	0	-1	150	2	Eval:6e-037	Seq_len:415	Match_Len:330	Coverage:79.5180722891566	Lactuca_sativa	C3H	LiSM00940	LiSSR001479	AATGTGCACGACCCTTTAGC	ACAGGAGCCAAGCTGTCAAT	257	Contig17285	1	p3	(ACC)5	15	495	509	CCACCAATACAAAAGGCTCTCTCCTCCATGCTTAACAAAACTCAAAATGACAGACTTCCAACATTTAAGTTAAAATGGATAATCAAGCAGCAGACCTCCGAAGCTCACTTTCACCGTGAGCAAAATGGCATCGGTCACCAAATGTGCACGACCCTTTAGCAAAGTTGTCACATAACTTGGTCTTAATGTTATTGCCCTTACCACCACCACCACCACTTTGTGGAGCAGAGAATGAATGGCTTGGTGGGAAGGGAGTGCTGGCACTGGTGCTGATGTTCACAATCAATTCTCTTACCATAGTGCTAGCATGCTTGATCTGGTCAAAAGTACCCTCAAGCTCAATGTTCTTCAGATTGGGGTCGGTCTCATGGTCACGGATTGACAGCTTGGCTCCTGTAA…	ACCACCACCACCACC	Class II	GC rich SSR	AATGTGCACGACCCTTTAGC	60.14	20	ACAGGAGCCAAGCTGTCAAT	59.874	20	257	140	396	CTCCGAAGCTCACTTTCACC	59.989	20	CCACCAAGCCATTCATTCTC	60.461	20	152
Contig17598	TFSR023	GSMUA_Achr4P19330_001_Mac_Musa_acuminata_bHLH_family_protein	1	399	10	154	50.6494	0	1	106	1	Eval:1e-023	Seq_len:418	Match_Len:435	Coverage:104.066985645933	Musa_acuminata	bHLH	LiSM00970	LiSSR001525	CGGAACTCCGTCACCTACAC	AGCAATGGAGGGGAACTTG	271	Contig17598	1	p3	(CCG)6	18	669	686	GGATCCCGGAACTCCGTCACCTACACGTCGGAGGCGCTGCGATTTGAGGATGAGATCCACAGCCTCATGCGGGAGAGCCTGATACAGCAGGAACTGCAGTCGCCGGCCTCGGAGGCGGCCGGTGACAGCAGCTCCTTCACCGCGCTCCTCGGCTTGGCTCCGAACCAAGCCGTGGAGCTGCTGCACGGACCAGAGCCCCCCGCCGCCGCCGCCGCCGGAGGCGGCGGCGGCGGCGACATGTGGCGGCATAAGGCGCTGCAAGTTCCCCTCCATTGCTCCCCGACCTTCCCGTCCAACGCGGCGCTGGTTGAGCGGGCGGCGCGGTTCTCAGTCTACGCGGCGGAGGATGGCGACCGGAGCCCGAAGATCGAGCCGGCGGACTACGGGGAGTTTCCAGTC…	CCGCCGCCGCCGCCGCCG	Class II	GC rich SSR	CGGAACTCCGTCACCTACAC	60.567	20	AGCAATGGAGGGGAACTTG	60.058	19	271	6	276	GGAACTCCGTCACCTACACG	60.567	20	AGCAATGGAGGGGAACTTG	60.058	19	270
Contig17598	TFSR024	GSMUA_Achr4P19330_001_Mac_Musa_acuminata_bHLH_family_protein	8	415	22	170	48.7342	0	1	103	1	Eval:1e-022	Seq_len:415	Match_Len:447	Coverage:107.710843373494	Musa_acuminata	bHLH	LiSM00971	LiSSR001526	AGGATGAGATCCACAGCCTC	AGCAATGGAGGGGAACTTG	231	Contig17598	2	p3	(GGC)5	15	689	703	CTACACGTCGGAGGCGCTGCGATTTGAGGATGAGATCCACAGCCTCATGCGGGAGAGCCTGATACAGCAGGAACTGCAGTCGCCGGCCTCGGAGGCGGCCGGTGACAGCAGCTCCTTCACCGCGCTCCTCGGCTTGGCTCCGAACCAAGCCGTGGAGCTGCTGCACGGACCAGAGCCCCCCGCCGCCGCCGCCGCCGGAGGCGGCGGCGGCGGCGACATGTGGCGGCATAAGGCGCTGCAAGTTCCCCTCCATTGCTCCCCGACCTTCCCGTCCAACGCGGCGCTGGTTGAGCGGGCGGCGCGGTTCTCAGTCTACGCGGCGGAGGATGGCGACCGGAGCCCGAAGATCGAGCCGGCGGACTACGGGGAGTTTCCAGTCGGCGGTGAGGCGCCGCGCGC…	GGCGGCGGCGGCGGC	Class II	GC rich SSR	AGGATGAGATCCACAGCCTC	59.21	20	AGCAATGGAGGGGAACTTG	60.058	19	231	26	256	AGGATGAGATCCACAGCCTC	59.21	20	AATGGAGGGGAACTTGCAG	60.058	19	228
Contig18352	TFSR025	Pbr032279.2_Pbr_Pyrus_bretschneideri_FAR1_family_protein	40	396	189	296	69.7479	0	1	181	1	Eval:5e-046	Seq_len:415	Match_Len:324	Coverage:78.0722891566265	Pyrus_bretschneideri	FAR1	LiSM01022	LiSSR001604	TTTAGTGATCCCCGAGATGC	CCCTTCCCAGATAATCACGA	169	Contig18352	1	p3	(GTG)5	15	320	334	GCTGATGGTCTTACTATTTCTGGCAACCATTTCCGTATAGTACGAGATGTGGATATGAAGCACGACTACGCCTTCATTGAATTTAGTGATCCCCGAGATGCAGATGATGCAAGATATAGTTTGAACGGGAGAGAGCTTGATGGCAGTCGCATCTCGGTGGAATTTGCAAAAGGGGGCCCACGTGGTGGAGGGGGTACACGTGGTGGTGGTGGTGGCGGCGGCGGGGGTTCTCGTGATTATCTGGGAAGGGGTCCTCCTCCTGGGTCTGGCCGTTGCTTCAACTGTGGTATTGATGGCCACTGGGCTCGAGACTGCAAAGCTGGGGACTGGAAAAACAAGTGTTACCGTTGCGGTGATAGAGGGCATATTGAAAGAAACTGCCAGAACAGTCCCAAGAGT…	GTGGTGGTGGTGGTG	Class II	GC rich SSR	TTTAGTGATCCCCGAGATGC	60.036	20	CCCTTCCCAGATAATCACGA	59.887	20	169	81	249	GAACGGGAGAGAGCTTGATG	59.95	20	CCCTTCCCAGATAATCACGA	59.887	20	128
Contig20486	TFSR026	Neem_6198_f_1_Ain_Azadirachta_indica_B3_family_protein	3	290	1	94	57.2917	0	-1	103	1	Eval:1e-022	Seq_len:415	Match_Len:282	Coverage:67.9518072289157	Azadirachta_indica	B3	LiSM01139	LiSSR001816	GAGACTTGAAGAGGGAGCCA	CTATGGAAGCCAATTTCCCA	181	Contig20486	1	p3	(CGC)5	15	3241	3255	CGGAGGAAGTCTCGCTGGGCGTGGAGTCGTGCGAGGGAGCGGGACCGGGTGACGGCGCTGCCGTCGGCGTCCGGCGAGGCGTCGCCGTCGACTTCCTGAGACTTGAAGAGGGAGCCATCCTCGGAGGCCTCCTCCAGCGCCTCCCGGAGCTTGCTCTCCTGCAGCTGCCGGAGGACGGAGGGCTTCCGCTGTCCGTCCGCGCCGCCGCCGCCGCCGTCCCGCCACCGGTTCTTCTTCTCTATAAACAGCGCAGCGCAATGGGAAATTGGCTTCCATAGTGATATATGCATCTTGAAATCGCCGGAACCCTAGATCAGAAACCCTAACCCTAAAAAGCGAAGTGGTTCAAAATTCCTGATCTCAATCCTTACAAATTCAAGATTCCAATACTTTGGAGCA…	CGCCGCCGCCGCCGC	Class II	GC rich SSR	GAGACTTGAAGAGGGAGCCA	59.53	20	CTATGGAAGCCAATTTCCCA	59.894	20	181	97	277	TGAGACTTGAAGAGGGAGCC	59.53	20	CTATGGAAGCCAATTTCCCA	59.894	20	182
Contig23221	TFSR027	Bradi1g76970.1_Bdi_Brachypodium_distachyon_Homeobox_transcription_f	1	177	15	80	56.0606	0	-1	67.8	1	Eval:5e-012	Seq_len:277	Match_Len:198	Coverage:71.4801444043321	Brachypodium_distachyon	TALE	LiSM01194	LiSSR001916	ACTGGCTATCCCTCCCATCT	TCATCTCCACCCACCTTTCT	101	Contig23221	1	p3	(AGG)5	15	1220	1234	GTGGTCTCTAGGAGTGGCCACTCTGAGGCATCCGACATGGGCCTCCACCAGCTGCTCCCACAGCGGGTGCACTACAAGGTCTGCCTTGAGCAATTGCCTCTCCTCTTCAGCTGCTGCGACCACCATCGCCGAGGAGGTGCACTCCCCACTGACACTGGCTATCCCTCCCATCTCCATTTGTGTGTGAGAGAGAAGACGAAGGAGGAGGAGGAGGAAAGTAGGTCATGAGAAAGAAGAAAGGTGGGTGGAGATGAGGGGAGGGAATCCAATATCATTT	AGGAGGAGGAGGAGG	Class II	GC rich SSR	ACTGGCTATCCCTCCCATCT	59.919	20	TCATCTCCACCCACCTTTCT	59.505	20	101	153	253	ACTGGCTATCCCTCCCATCT	59.919	20	CTCATCTCCACCCACCTTTC	59.505	20	102
Contig25064	TFSR028	cassava4.1_001646m_Mes_Manihot_esculenta_BEL1-like_homeodomain_8	155	379	747	841	44.7917	0	-1	67	1	Eval:1e-011	Seq_len:415	Match_Len:285	Coverage:68.6746987951807	Manihot_esculenta	TALE	LiSM01223	LiSSR001980	CTGACTTCCAAAGTGCCTCC	CTGCAGGTATGGATGGGAGT	155	Contig25064	1	p3	(CTG)5	15	334	348	GCATCACATTTTTTGGACACCACCAGTATATCTGCCCACAAAATTTGGCATCATTGGCTGGAGATTGCCGACACCGATTTGATGCATCAGCCACCTATCTAGCATCGGAAATACAGAAGCATAACAAATCAACCAACAAAAACATAACAAATCAACCCACAAAATCATGTACCATCTGACTTCCAAAGTGCCTCCGAATCTGCTGCTGCTGCTGTTGTGCAGCCTCATTATGCTGCAGGCCTAAGGTAAGTGACACTGCCCCTAGCCCGCCAACATCCATCGCCCCTGGATACACTGCAAAACTCATCAGACTCCCATCCATACCTGCAGGGATGCCACATTCTTCCATCCTAGACCGCTTTTCGCGGTGCCACTGCTCCATAGCTCGAGAACCCCCTT…	CTGCTGCTGCTGCTG	Class II	GC rich SSR	CTGACTTCCAAAGTGCCTCC	59.844	20	CTGCAGGTATGGATGGGAGT	59.95	20	155	175	329	CTGACTTCCAAAGTGCCTCC	59.844	20	GATGGAAGAATGTGGCATCC	60.289	20	175
Contig25928	TFSR029	Pbr022283.1_Pbr_Pyrus_bretschneideri_Trihelix_family_protein	20	415	224	338	47.7273	0	1	102	1	Eval:2e-022	Seq_len:415	Match_Len:345	Coverage:83.1325301204819	Pyrus_bretschneideri	Trihelix	LiSM01234	LiSSR002003	ACTCCCCTTTCAAATCACCC	GACCTCCGACCAGTCCTTCT	226	Contig25928	1	p3	(CCG)5	15	235	249	GAGCCTCGGATTCGCTCACCGCCCGCCGGTTGGACCCCGTCCCCCTCTACGATGCCGTGCGTGTGCGGTGACGTTACCGCCCAGGTGCACGGCCGTCGGCCAGTGGGGACTCCCCTTTCAAATCACCCCCTTCCCAATTTCAGCCCTAAACCTAATCTCCGATCCCATGGATTCCGGCCGCCGGGCCCACCATCACCCCCCGCCGCCGCCGCCGGCCAGCGGTCGTGAGGACTGCTGGAGCGAGGGCGAGACGGGTTGGCTGATCGACGCGTGGGGCGATCGCTACATGGAGCTGAGCCGGGGGAACCTCCGCCAGAAGGACTGGTCGGAGGTCGCCGCCGCCGTCAACGCCCGGTTGGAGGCTCACGGCCGGCCTCGTAAGACCGACGTCCAGTGCAA…	CCGCCGCCGCCGCCG	Class II	GC rich SSR	ACTCCCCTTTCAAATCACCC	60.169	20	GACCTCCGACCAGTCCTTCT	60.648	20	226	108	333	CTTTCAAATCACCCCCTTCC	60.663	20	GACCTCCGACCAGTCCTTCT	60.648	20	220
Contig28078	TFSR030	Nta003301_Nta_Nicotiana_tabacum_WRKY_family_protein	3	410	35	176	41.0959	0	-1	90.9	1	Eval:7e-019	Seq_len:415	Match_Len:426	Coverage:102.650602409639	Nicotiana_tabacum	WRKY	LiSM01301	LiSSR002117	GAGCTCGCTGGAGATGAAAG	CAGATCGACTGCAGGGAAAT	243	Contig28078	1	p3	(GCG)5	15	1276	1290	TTTCCGTTGGAGACGCTGCCGTCGGCGGTGATAGACGACAGGAAGGAAGAATTTCCAGATGTCGAGATTGGGGCAGTGCTGAAGGTGTTGCTGGTGTACTGACTGGTGGAGACTGAGGCGGAGACGGAAGCAGAGACGAGCTCGCTGGAGATGAAAGGCTTGCTGAAGTCGAGCGTGAGATGCTGGGTCGCTGCCGCCTGCGGCGGCGGCGGCGCAGCTTGCAGCGGGATCGGGGCTAGGACGAAGTTGTTCATAGTGTTAGACAAAGGAGCCGATCTCGGGCCGCGGCGGAACCGGGCGTGACCAGTCCGATCGAGGATGGAGATGACTTTGCGGAACTTTGCGACGGTGAGATCAGTAATTTCCCTGCAGTCGATCTGCGGTCCTTGGCGGCCCTGG…	GCGGCGGCGGCGGCG	Class II	GC rich SSR	GAGCTCGCTGGAGATGAAAG	60.24	20	CAGATCGACTGCAGGGAAAT	60.218	20	243	137	379	AAAGGCTTGCTGAAGTCGAG	59.757	20	CGCAAAGTCATCTCCATCCT	60.218	20	182
Contig28764	TFSR031	OpuncBB_FGP3898_Opu_Oryza_punctata_C2H2_family_protein	17	415	146	282	40.8759	0	1	97.8	1	Eval:6e-021	Seq_len:415	Match_Len:411	Coverage:99.0361445783133	Oryza_punctata	C2H2	LiSM01340	LiSSR002186	GTGGACGAGGCTCTGAATGT	TCATCCTTTCCCTGATCGAC	233	Contig28764	1	p3	(GAG)5	15	772	786	CTGCGGGCCGGAATTCACAGTTTCAACGACTGTAGATTCCGATTCCGGCTGTATCCGGAGCGGCGCCGACGACCACACTTGGCAGTGCAGAGCGGGAGACCGATCTTTCCTAGGAGGTAGCGATGAGGACGTGGACGAGGCTCTGAATGTGGTGCTGCAGGGAGGGGAGAAGGTTTATACTGTTGTGGTGGTGGAGAGTGAGGAGGAGGAGGAGGTGAGGGTGGTGGTGGGGAAGCACCGGCATGCTTGGATATTTACGAGGGCGTCGGAGGAGGAAGCTATCTCCATGGTTGGCAGGGTGTTTGAGGAATTCTTCATACATGGTGGGAGGGGCGGAGGGGAAGTCGATCAGGGAAAGGATGAGTTCATGCCGGTCGGTTCGGATGGGAGCCTGGTGCT…	GAGGAGGAGGAGGAG	Class II	GC rich SSR	GTGGACGAGGCTCTGAATGT	60.269	20	TCATCCTTTCCCTGATCGAC	60.011	20	233	130	362	GACGAGGCTCTGAATGTGGT	60.269	20	TCATCCTTTCCCTGATCGAC	60.011	20	230
Contig29607	TFSR032	mrna29786.1-v1.0-hybrid_Fve_Fragaria_vesca_RAB_GTPase_homolog_A1F	135	410	427	518	83.6957	0	1	162	1	Eval:2e-040	Seq_len:412	Match_Len:276	Coverage:66.9902912621359	Fragaria_vesca	WOX	LiSM01391	LiSSR002265	GCATTGACTCGTGCAGAAAA	GAGGTTAGACTTCCCCACCC	174	Contig29607	1	p2	(GA)6	12	79	90	ATCAAAGCCTCGTTGTCATCGCATTGACTCGTGCAGAAAAATAGTGTGAGATCTCAGCTGAACATACATCGTTCGATCGAGAGAGAGAGAGGAAGAGGAAGGAAATGGCGGCGGCGCGGCGACCGGCGGAGGAGTACGACTACCTTTTCAAGGTGGTGCTGATCGGCGACTCGGGGGTGGGGAAGTCTAACCTCCTCTCCCGATTCACCCGCAACGAGTTTTGCCTAGAGTCCAAGTCCACAATCGGCGTCGAATTCGCCACCCGAACACTCCAGGTCGAGGGCAAGACAATCAAGGCACAAATATGGGACACAGCAGGCCAAGAGCGCTACAGGGCGATAACCAGCGCCTACTACCGTGGGGCCCTTGGAGCCATACTCGTATATGACATAACCAAGC…	GAGAGAGAGAGA	Class II	AT/GC Balance SSR	GCATTGACTCGTGCAGAAAA	59.995	20	GAGGTTAGACTTCCCCACCC	59.795	20	174	20	193	GCATTGACTCGTGCAGAAAA	59.995	20	GGAGGTTAGACTTCCCCACC	59.795	20	175
Contig29708	TFSR033	Bra039779_Bra_Brassica_rapa_S1Fa-like_family_protein	121	414	364	464	44.5545	0	1	87.4	1	Eval:8e-018	Seq_len:415	Match_Len:303	Coverage:73.0120481927711	Brassica_rapa	S1Fa-like	LiSM01408	LiSSR002285	CCAAAAGCGGAGGGTGAG	CAACGTTCTTCTTCTTCGGC	100	Contig29708	1	p3	(GCG)5	15	32	46	CCAAAAGCGGAGGGTGAGGCCGCCGCCGCCAGCGGCGGCGGCGGCGGCAGCAGCAGTGGTCTGGCTCTGTGGATCGAGGGGCCGAAGAAGAAGAACGTTGTCTCGGTCTCCGGGATACCGAAGTACTCGTACAAGGACTTGCAGAAGGCAACCAGTAATTTTACAACTGTCATAGGGCAGGGGGCATTCGGTCCTGTTTATAAAGCTCAGATGTCCACTGGGGAGACTGTCGCTGTTAAGGTGCTGGCTAACAATTCTAAGCAAGGGGAGAAAGAGTTTCAGACCGAGGTTCTACTTCTTGGACGATTACATCATAGGAACCTTGTGAATTTGGTGGGTTATTGTGCAGAAAAAGGACAACATATGCTAATATATGTGTTTATGACCAATGGCAGTCTT…	GCGGCGGCGGCGGCG	Class II	GC rich SSR	CCAAAAGCGGAGGGTGAG	61.739	18	CAACGTTCTTCTTCTTCGGC	59.993	20	100	0	99	CAAAAGCGGAGGGTGAGG	61.739	18	ACTGGTTGCCTTCTGCAAGT	59.914	20	155
Contig30994	TFSR034	Lus10009218_Lus_Linum_usitatissimum_Zinc_finger_(C2H2_type)_family_pr	138	404	1447	1540	53.1915	0	1	103	1	Eval:1e-022	Seq_len:416	Match_Len:282	Coverage:67.7884615384615	Linum_usitatissimum	C2H2	LiSM01479	LiSSR002439	CCCCCTGTATCACACCTCC	GCTGGAGAAACAGAACAGCC	113	Contig30994	1	p2	(TC)8	16	56	71	TCCCCCTGTATCACACCTCCGTATATATATACAGCAATGCTACATGGATAACTCATCTCTCTCTCTCTCTCTTTTTGAGGATGACGGGATCGTGGGCTGTTCTGTTTCTCCAGCTGCTCGTCGGATGGGTCGCCGGAGTCGAGCGGGCGGATTTCCCGCCGGAGTTCCTCTTTGGGACTTCAACCTCTTCTTATCAGATTGAAGGCGCACCATTTGCAGCCAACAAAACTGCAAGCAATTGGGATATTTTTTCTCATACACCAGGAAAAATCAAGGACGGGAAGAATGGAGACGTTGCTGATGACCACTATCACCGTTATCGTGGAGATATTGAGTTGATGCATTCACTTGGTGTTAACTCCTATAGATTCTCTATTTCATGGCCCAGAGTTCTTCCAA…	TCTCTCTCTCTCTCTC	Class II	AT/GC Balance SSR	CCCCCTGTATCACACCTCC	60.183	19	GCTGGAGAAACAGAACAGCC	59.997	20	113	1	113	CCCCCTGTATCACACCTCC	60.183	19	GAAACAGAACAGCCCACGAT	60.119	20	107
Contig31268	TFSR035	GSMUA_Achr9P16610_001_Mac_Musa_acuminata_ARR-B_family_protein	2	415	131	269	66.9065	0	1	180	1	Eval:7e-046	Seq_len:415	Match_Len:417	Coverage:100.481927710843	Musa_acuminata	ARR-B	LiSM01497	LiSSR002478	AAGAGGAGGAAGGATGGGAA	CGCCTTAACAAATTGCTGGT	123	Contig31268	1	p3	(GAG)5	15	762	776	GCCGGTGAGGTTGGAGGCGCTGAAGACGATTTGGCAGCATGTGGTGAGGAAGAAGAGGAATGAGATGAGGGAGATGGAGAATTCGGGGAGTTTGGAGGAGGTTGAGAAGCAGAAGAGGGGGTTGGAGGAGAGTGACAATGCGACATCGGTGAATGAGGGGAGTTGGAAGAATGCTAAGAGGAGGAAGGATGGGAAGGAAGAGGAGGAGGAGGAGAACGATGATCGCGAGGATTCTTCTGGGGTGAAGAAGCCGAGGGTGGTTTGGTCGGTTGAGCTCCACCAGCAATTTGTTAAGGCGGTGAATCATTTGGGAGTTGAAAAGGCTGTTCCGAAGAAAATTCTCGAGCTGATGAACGTCGAGGGACTAACAAGAGAAAATGTTGCTAGCCACTTGCAGAA…	GAGGAGGAGGAGGAG	Class II	GC rich SSR	AAGAGGAGGAAGGATGGGAA	60.008	20	CGCCTTAACAAATTGCTGGT	60.131	20	123	175	297	AAGAGGAGGAAGGATGGGAA	60.008	20	ACCGCCTTAACAAATTGCTG	60.131	20	125
Contig39078	TFSR036	NNU_006992-RA_Nnu_Nelumbo_nucifera_GRF_family_protein	2	385	218	354	44.7552	0	1	109	1	Eval:2e-024	Seq_len:424	Match_Len:411	Coverage:96.9339622641509	Nelumbo_nucifera	GRF	LiSM01716	LiSSR002878	CTTATGCCAAAGCAGCAACA	CGGTGTGGTTGGCTCTATCT	178	Contig39078	1	p6	(CAGTCC)4	24	577	600	CAACTCATCGCTCGATAGCCGATGGCGTGTCATACCATCTAGTATGCCGAGAAATGGGTCTGTGCCGCAGAGCAGCTATCCTCAACTTCAGTCACTGCAAGATTTCGGACATGGAACAGTCAACCTTATGCCAAAGCAGCAACATCACTCTCTTTTCAGGAATGAGTTTGCTTCATCTGTTACTGCAAAACACGAAACGCAGTCCCAGTCCCAGTCCCAGTCCCTCAGGCCTTTCTTTGACGAGTGGCCTAAGGCAAGGGATTCATGGTCAGACCTGGATGAAGATAGAGCCAACCACACCGCATTTTCTACAACCCAGCTCTCGATATCCATACCGATGACGTCCTCGGACTTCTCCACCACCAGCTCGAGGTCCCCTAACGATGTGGATGACTAAAC…	CAGTCCCAGTCCCAGTCCCAGTCC	Class I	GC rich SSR	CTTATGCCAAAGCAGCAACA	60.014	20	CGGTGTGGTTGGCTCTATCT	60.134	20	178	124	301	CTTATGCCAAAGCAGCAACA	60.014	20	GAGCTGGTGGTGGAGAAGTC	59.841	20	245
Contig39929	TFSR037	Pbr002083.1_Pbr_Pyrus_bretschneideri_ERF_family_protein	101	382	26	119	53.1915	0	1	105	1	Eval:3e-023	Seq_len:418	Match_Len:282	Coverage:67.4641148325359	Pyrus_bretschneideri	ERF	LiSM01746	LiSSR002929	ATCCGTAACAATGTCCGCTC	GGGAGTGCGATGATTAGCTC	255	Contig39929	1	p3	(CCT)6	18	34	51	GCCAATCACATCCGTAACAATGTCCGCTCATCCCCTCCTCCTCCTCCTCCTCCCCCTCCTCCTGCTCCCCCCTCCCTCCTCCGCCACCTCCTCCTCCCTCGTCGGCATCAACTACGGCCTCGTCGCCGACAACCTCCCCTCCCCCGACAAAGTCCCCGCCCTCCTGGTCTCCATCGGCGTCGGCCGCGTTAAAATCTACAACGCTGAGCCCAAAGTTCTCCGCGCTTTCGCGGACACCGGTATTGAGCTAATCATCGCACTCCCCAACGAATGCCTAACCAAGATCGCCGCCGACTCCACCGCCGCCCTCTCCTGGGTCAAATCCAACGTCCAATGCTACCTACCCAAAACGAAGATCTCCGCCATCACCGTCGGCAATGAAGCCCTCACCAGCAACGA…	CCTCCTCCTCCTCCTCCT	Class II	GC rich SSR	ATCCGTAACAATGTCCGCTC	59.962	20	GGGAGTGCGATGATTAGCTC	59.803	20	255	9	263	CACATCCGTAACAATGTCCG	59.84	20	GGGAGTGCGATGATTAGCTC	59.803	20	258
Contig40766	TFSR038	Tp6g14260_Tpa_Thellungiella_parvula_ERF_family_protein	2	190	47	123	46.7532	0	-1	66.6	1	Eval:1e-011	Seq_len:346	Match_Len:231	Coverage:66.7630057803468	Thellungiella_parvula	ERF	LiSM01777	LiSSR002981	CAGAGCCACGAAGAGCAAGT	GCCCTCTCCTCAACTGCATA	248	Contig40766	1	p3	(GCT)5	15	689	703	CGGCGTCAGAGCCACGAAGAGCAAGTGCGGCCACGTCGTAAGCTGCGGCAGCCATCTCCGCCGTTGGGTAAGTACCAAGCCAGATGCGGTTGGATTTTCGCGGCTCGCGGATCTCGGACACCCACTTGCCGCTTCGGCTGCGGATCCCCCGGTAGGCCGTGCGGCCATCCGTGCCCATTGGTGGTGGAGGGTGGGTTCCGCTGCTGCTGCTGCTACTGCTGTTGTCGCAATGTATATGCAGTTGAGGAGAGGGCTGCGGGGGCGGTGGAGGACGGTGGTCGCACTTGTGCACGTGTGGTGGTGTTTGTTCTGACATGGGTGGGAGAGGGAAAGGGACTGCTGTCTG	GCTGCTGCTGCTGCT	Class II	GC rich SSR	CAGAGCCACGAAGAGCAAGT	60.733	20	GCCCTCTCCTCAACTGCATA	60.362	20	248	6	253	AGAGCCACGAAGAGCAAGTG	60.733	20	GCCCTCTCCTCAACTGCATA	60.362	20	247
Contig40785	TFSR039	NNU_022759-RA_Nnu_Nelumbo_nucifera_WRKY_family_protein	121	408	198	288	41.7476	0	-1	58.2	1	Eval:5e-009	Seq_len:415	Match_Len:273	Coverage:65.7831325301205	Nelumbo_nucifera	WRKY	LiSM01780	LiSSR002984	ACTCCCTGCCAATCACAAAG	GGATCGACTGACGACCTGTT	222	Contig40785	1	p3	(TCC)5	15	292	306	ACTATTGTGCTAAATTAGATATAAACACAACAAAAGTGATTGAACTTTATTAAAATTTAAAAATCAAATTTATGTAACATTAGTGCCACTCCCTGCCAATCACAAAGACGCTGCCAGGCCACACCTCCGGCCATCAACAAACCCCCGCCGGAGCACCACAGAGCACTCCGGCAGCTCCCCCAGCCCCGCAAACAAAGAGTCCTCCTCCTCCTCCCACCGTCCCAGCTCGTCGCACTCCGCAGAAAACGACATTGCAGCGATATCAGCAGACACAACAATCGACCCCAGCAACAGGTCGTCAGTCGATCCCGCAGTCGAGGTCGCCGATGGCGACCTGACATCAGAGAACCAGTAGTACTCATCCCTCATCAGCTCCTCGCCAATCAAGAACTTGTCCTC…	TCCTCCTCCTCCTCC	Class II	GC rich SSR	ACTCCCTGCCAATCACAAAG	60.111	20	GGATCGACTGACGACCTGTT	60.12	20	222	87	308	ACTCCCTGCCAATCACAAAG	60.111	20	GTCTGCTGATATCGCTGCAA	60.127	20	184
Contig41869	TFSR040	C.cajan_39862_Cca_Cajanus_cajan_bHLH_family_protein	4	192	263	354	41.9355	0	1	67.8	1	Eval:6e-012	Seq_len:414	Match_Len:276	Coverage:66.6666666666667	Cajanus_cajan	bHLH	LiSM01837	LiSSR003081	GTCAGCTATCCTCTGCCGAC	GGCACAAAGCTGCTACCTTC	155	Contig41869	2	p2	(GA)7	14	1214	1227	GCGGGACAGCTGCTGAGGGCGGTGGCGGCCTTGGAGGAGCTCCATCTATCTGTGCAGCACCTCAACGTTACAGCGCTCGACGAGGAGTCCATCCTCTATTCCCTCAACCTCAAGATGGAAGACGACTGTCAGCTATCCTCTGCCGACGAGATCGCGACGGCGGTGCACCAGATCTTCACCTACATCAATGGCTGCTGAGGAGAGAGAGAGAGAGTGATGTGGTCTTTTTTTTCCTCGTCTGTTGTACTGTGTTGGCAGAGCAGAAGGTAGCAGCTTTGTGCCGATGCAGTGATCGAGTCTATGCAATGTCTCTCTCTATATATCTTTTTTTAATGATGATTTTGTTTCTTCTCGTAAGTTGTTCCAAGGTTTTTCTTATGGAGATGTCAATCCTGTTTA…	GAGAGAGAGAGAGA	Class II	AT/GC Balance SSR	GTCAGCTATCCTCTGCCGAC	59.981	20	GGCACAAAGCTGCTACCTTC	60.022	20	155	127	281	TTCCCTCAACCTCAAGATGG	60.042	20	GGCACAAAGCTGCTACCTTC	60.022	20	184
Contig42491	TFSR041	Sobic.002G141300.1.p_Sbi_Sorghum_bicolor_MYB_family_protein	108	413	57	153	72.6415	0	-1	151	1	Eval:3e-037	Seq_len:415	Match_Len:291	Coverage:70.1204819277108	Sorghum_bicolor	MYB	LiSM01871	LiSSR003134	GACCACCGAGGAGGAAGTC	CGTACCGACAACGCTATCAA	124	Contig42491	2	p3	(CGG)5	15	1464	1478	GGGATCATCGGGAGGCTATGGCGGCTGGAGTCGCTGACGTCAGATCCGGACGGGCTACCTGGGCTGAAGGGGCCGCAGCCTGCGGCGGCGACATCGGAGAGTGCTGGCCCGTCGCTGTTGGACCGCTTGAGCGGCGGACCGGCCGGACCACCGAGGAGGAAGTCGCGATCCGCGGCGGAGGTGAAGGCGTCGTACAGATCGGCGGCGGCGGCGGAGAACTTGCGCTTGAGAGTGGAGTTCCAGTGATTCTTGATAGCGTTGTCGGTACGGCCGTTGAGGAGGCGGGCGATGGTGGCCCACTTGTTGCCGAAGCGGCGGTGGGCGCGGATAATGGCATCGTCCTCCTCCGGGGAGAAGGGGCGGTGCTCCACCTGCGGGGAGAGCTGATTGCACCACCGC…	CGGCGGCGGCGGCGG	Class II	GC rich SSR	GACCACCGAGGAGGAAGTC	59.628	19	CGTACCGACAACGCTATCAA	59.752	20	124	145	268	GGATCATCGGGAGGCTATG	60.397	19	CGTACCGACAACGCTATCAA	59.752	20	268
Contig43815	TFSR042	MDP0000428265_Mdo_Malus_domestica_Ribosomal_protein_S5/Elongation_f	176	415	421	514	42.7083	0	1	77	1	Eval:1e-014	Seq_len:415	Match_Len:282	Coverage:67.9518072289157	Malus_domestica	NAC	LiSM01960	LiSSR003302	CTAGGGTTAGGGTTTCGGCT	CAGATGTTGCGGATGGTATG	153	Contig43815	1	p3	(CCG)5	15	71	85	AATCGAGGCCGGTAAAATCGCTCAATCCCTTTAAGTAGAGCTCTAGGGTTAGGGTTTCGGCTGTCTCGCACCGCCGCCGCCGCCGGCTCCCCATCACCGTCTCGACAAACCTCCCCGTCAACCCTCTAAGATCAAGCCTTCACTTACCATGGGCGACTCCGGCAGCCGCGACACCCATACCATCCGCAACATCTGCATCCTCGCCCACGTCGACCACGGCAAAACCACCCTTGCTGACCATCTCATCGCCTCCTCTGGCGGAGGCCTCCTCCACCCCCGCCTCGCCGGCCGCCTCCGCTTCATGGACTTCCTCGACGAGGAGCAGCGCCGAGCCATCACTATGAAGAGCTCCTCCATCGCCCTCCAGTACAATTCCCACTTCATCAACCTCATCGACTC…	CCGCCGCCGCCGCCG	Class II	GC rich SSR	CTAGGGTTAGGGTTTCGGCT	59.61	20	CAGATGTTGCGGATGGTATG	59.948	20	153	42	194	TCTAGGGTTAGGGTTTCGGC	60.443	20	CAGATGTTGCGGATGGTATG	59.948	20	154
Contig45217	TFSR043	PDK_30s693742g001_Pda_Phoenix_dactylifera_HD-ZIP_family_protein	3	149	1	60	71.6667	0	-1	86.3	1	Eval:1e-017	Seq_len:248	Match_Len:180	Coverage:72.5806451612903	Phoenix_dactylifera	HD-ZIP	LiSM02029	LiSSR003439	CCACCATCGCCATCTAGTCT	GCGTGAACTTCGACGGTTAT	101	Contig45217	1	p3	(CGC)5	15	2732	2746	ATGGGGCAGTCACGGATGATCTGCTGGCGCCGCACGGAGCTCGGCTTGGGGCACTCGCTGTACACTCGCTCCAGCGCCTCCACCTGCTCCGGTGTGTACCTCACGTACTTGCCGGCATCCATACCCTGGCCGGACTCCACCATCGCCATCTAGTCTCAGCTCACACCACAGAAGATACAACCGACGCCACCGCCGCCGACGCCGCCGCCGCCGCCGTATAACCGTCGAAGTTCACGCCGCCGGGGATC	CGCCGCCGCCGCCGC	Class II	GC rich SSR	CCACCATCGCCATCTAGTCT	60.096	20	GCGTGAACTTCGACGGTTAT	60.14	20	101	136	236	CTCCACCATCGCCATCTAGT	60.096	20	GCGTGAACTTCGACGGTTAT	60.14	20	103
Contig52849	TFSR044	GSMUA_Achr6P34550_001_Mac_Musa_acuminata_GRAS_family_protein	5	415	202	335	75.9124	0	1	213	1	Eval:7e-056	Seq_len:415	Match_Len:402	Coverage:96.8674698795181	Musa_acuminata	GRAS	LiSM02233	LiSSR003828	ACTAGCTTCGGCATCGGTAA	CCCATGCATAAGGCTGAAAT	255	Contig52849	1	p3	(GGC)5	15	881	895	GGGCATCCGTCTGGTCCACCTCCTCATGAGCTGCGGTGACGCCGTTCATCGCGGCGATGCCGCACTCGCCGGTAGCTTGATGGATGAGATGCGGCTCATACTATCACGCGTCAACACTAGCTTCGGCATCGGTAAAGTCGCGGGGTACTTCCTCGATGCGCTATGCCGCAGGCTGTACTCGCCGGCCGCCGCGGCAGTAGGCGGCGGCGGCGGCGCCGCCTCGCCGGCCGAGAACGAGATTCTGTACCATCACTTCTACGAAGCGTGCCCTTACCTCAAATTCGCACACTTCACCGCGAATCAAGCAATCCTGGAAGCATTTGAAGGTCATGATCGTGTTCATGTTGTCGATTTCAGCCTTATGCATGGGCTCCAGTGGCCGGCGCTGATCCAGGCGCT…	GGCGGCGGCGGCGGC	Class II	GC rich SSR	ACTAGCTTCGGCATCGGTAA	59.867	20	CCCATGCATAAGGCTGAAAT	59.923	20	255	115	369	ACTAGCTTCGGCATCGGTAA	59.867	20	TGAAGTGTGCGAATTTGAGG	59.84	20	178
c22528_g1_i1	TFSR045	Lus10018219_Lus_Linum_usitatissimum_zinc_finger_(C2H2_type)_family_	164	415	267	357	52.1277	0	-1	99.4	1	Eval:2e-021	Seq_len:415	Match_Len:273	Coverage:65.7831325301205	Linum_usitatissimum	C2H2	LiSM02341	LiSSR004118	TTCTCTGCCCTCATTTCCAC	GAAGAGGGTGATGGTGGTGT	188	c22528_g1_i1	1	p3	(TCC)5	15	135	149	TTCACCCTCATCATATTATTCTCTGCCCTCATTTCCACTATTTATCTTCTCTCCCCTCTAAAAGAGACCCCCAAAAGCCAACCTATCATAGCAAACTTTCTAGGGTTTCTTTCCGCCCACAATGTACGTCCCCTTCCTCCTCCTCCTCCTCGCCGCACCGAGACATCCGCCCAGCAATCACCCTGCACACCACCATCACCCTCTTCACATGCATGAACTCGAACTCTCTCTCCATCTCCTCCGGTACCGCCACGTGGGCATCCCAGCTCGTCGAGTACGTCGAAATCCCGTCCAGCTCCGCCTGTTTGCCGGAGAACCCATGCCGGACAATCGAGCACATGCTACAGTATCGAGCCCCGCATATCACAGGATGCCCATCGCGTCCGAGTGAGCAAACAA…	TCCTCCTCCTCCTCC	Class II	GC rich SSR	TTCTCTGCCCTCATTTCCAC	60.195	20	GAAGAGGGTGATGGTGGTGT	59.817	20	188	18	205	TTCTCTGCCCTCATTTCCAC	60.195	20	GTGAAGAGGGTGATGGTGGT	59.817	20	190
c50096_g2_i1	TFSR046	GSMUA_Achr3P19060_001_Mac_Musa_acuminata_ZF-HD_family_protein	18	275	1	81	51.7241	0	-1	86.3	1	Eval:1e-017	Seq_len:327	Match_Len:243	Coverage:74.3119266055046	Musa_acuminata	ZF-HD	LiSM02509	LiSSR004620	GTCTCGGCGGTGGAAGTT	GGCAGCTATGGATTTAAGCG	256	c50096_g2_i1	2	p3	(CGG)5	15	262	276	ATGAGCGGCCGAAGGCCGCTCGGCCCGTCTCGGCGGTGGAAGTTGCGGTGGCAGCCGCAGGCTGCGCACTTCAGCGCCTCGATGCTGCCGCCCTCGCCGCCGGGCATGAACTCGCCGCAGCCATCGTAGGCCTGGCCGCCGATGGCGGCGGCATGGTTGCGCATGCACTCGCGGTACGCGCCGCCGACGGGACCGCCGCCGGCGGCGGCGGCGGCGACGGTGTGGCCATCGGAGTCCGATCGCCTGTCCTCGTACGGCACCACGCTTAAATCCATAGCTGCCGGCTCCTATCGTTTTCGGGTTTCTAGTTAGGGGGCTTAAACTAGG	CGGCGGCGGCGGCGG	Class II	GC rich SSR	GTCTCGGCGGTGGAAGTT	61.23	18	GGCAGCTATGGATTTAAGCG	59.838	20	256	26	281	GTCTCGGCGGTGGAAGTT	61.23	18	CGGCAGCTATGGATTTAAGC	59.838	20	257
c52597_g3_i1	TFSR047	Carubv10023414m_Cru_Capsella_rubella_myb_domain_protein_25	2	148	38	86	53.0612	0	-1	57.4	1	Eval:7e-009	Seq_len:221	Match_Len:147	Coverage:66.5158371040724	Capsella_rubella	MYB	LiSM02533	LiSSR004702	CAACGAGACGTGTGAGCTGT	CACCTTGACCTTCTCCCTCA	138	c52597_g3_i1	1	p2	(TC)6	12	151	162	GGCCGGGGATGCCCTCGCTGATGACTGTCCAGTTGCGAGGGCCGTGGAGCTCAACGAGACGTGTGAGCTGTGCGTCCTCATCGGCGCTCCATGAGCCCTTGACTCGTGAGGATTGATGGTGATATTCGTCCTCTCCCTCCATCACGTCTGTCTCTCTCTCTCAACGTGTTGAGGGAGAAGGTCAAGGTGGGTTTAGCATTTATGCACCGGGGAGCGGTTTG	TCTCTCTCTCTC	Class II	AT/GC Balance SSR	CAACGAGACGTGTGAGCTGT	60.096	20	CACCTTGACCTTCTCCCTCA	60.229	20	138	51	188	AACGAGACGTGTGAGCTGTG	60.096	20	CACCTTGACCTTCTCCCTCA	60.229	20	137
c53336_g2_i1	TFSR048	NNU_024201-RA_Nnu_Nelumbo_nucifera_NF-YC_family_protein	3	341	162	273	44.5378	0	1	89.7	1	Eval:2e-018	Seq_len:424	Match_Len:336	Coverage:79.2452830188679	Nelumbo_nucifera	NF-YC	LiSM02546	LiSSR004732	TGGTGCTGTCAGAAACTTCG	CGATCACCCTTCCTCATTGT	250	c53336_g2_i1	1	p6	(CACAGC)4	24	631	654	AATGCGAGGATGACCCAGGCATCTCCCCTCATCATGATGAGAAACTGCCACCCCCAAAACTTGAAATCACCTGCAAGGACTCCACCACTGAGCCTAAGGAAACTACAGTCGGCAGTAGTACCACCCTTAGTGGTGCTGTCAGAAACTTCGACTTGAACTTAAATCTGGATATGGACGAGATTGAGGACCCCGCCACAGTCACAGCCACAGCCACAGCCACAGCGACTCCGTCTGCCGAGAAAAATGAGATGAAACATGAGGAGTACCCAGGGTGGTCGATGTCGGAAATGAACAAGATGGGCTTAGATCCTCTTCACCTCGCGTTATCGAGCAAACAGATAGAGGAAGAGGAGGATTACGACAATGAGGAAGGGTGATCGTTAGGCGCATGTCGAACGA…	CACAGCCACAGCCACAGCCACAGC	Class I	GC rich SSR	TGGTGCTGTCAGAAACTTCG	60.025	20	CGATCACCCTTCCTCATTGT	59.927	20	250	130	379	TGGTGCTGTCAGAAACTTCG	60.025	20	ACGATCACCCTTCCTCATTG	59.927	20	251
c53448_g1_i1	TFSR049	Lus10024669_Lus_Linum_usitatissimum_myb_domain_protein_103	119	415	391	487	62	0	-1	120	1	Eval:6e-028	Seq_len:415	Match_Len:291	Coverage:70.1204819277108	Linum_usitatissimum	MYB	LiSM02550	LiSSR004741	AGGGAAGAAGAAGCAGGACC	ATAGGCCGAGGTTTGGAGAT	181	c53448_g1_i1	2	p3	(CAC)5	15	61	75	AAAGGCACCACCACCACCACTACTGCTCAAGGGAAGAAGAAGCAGGACCAGCCCCGAAGGCACCACCACCACCACGACCAAATCCAGGTCTGCCCCCAGTACCCCTAAAGCCAGGATTGTAATCCGCAGGAGCACCACCCTTCTCCCCAAAATCGCCTCCAGCCCTCGGTCCTCCGCGGTACCCATCCCTATCTCCAAACCTCGGCCTATCACCCTCAAACCGCGGCGGCCCCCTCGGGCGGTCACCAGGCGGCCCAGCTCCAAACGGACGTGAAGGCGGCTTTGCCGACTTCTTCAGCGTAGCTGGCACAATCTCAGACGGTAAATTGAGATAAGTGCGGAGGAACTCGATGCCGTCGTTGGTAAGGTACCAGTAATAGTACATCCACGCGAAGGTCT…	CACCACCACCACCAC	Class II	GC rich SSR	AGGGAAGAAGAAGCAGGACC	59.817	20	ATAGGCCGAGGTTTGGAGAT	59.925	20	181	29	209	CCACCACCACTACTGCTCAA	59.745	20	ATAGGCCGAGGTTTGGAGAT	59.925	20	200
c54392_g1_i2	TFSR050	GSMUA_Achr4P17570_001_Mac_Musa_acuminata_bHLH_family_protein	48	419	105	247	51.0204	0	1	109	1	Eval:2e-024	Seq_len:421	Match_Len:429	Coverage:101.900237529691	Musa_acuminata	bHLH	LiSM02565	LiSSR004780	AGCTCAAGCTGCTCATGGAT	CTCGGCTTTCAGATCACCAT	275	c54392_g1_i2	1	p3	(GGA)7	21	688	708	AATCTCCCCCACTCACTATGAACTGAGAGATCGAGCTCAAGCTGCTCATGGATCCGCCGTCACTGATGCTGCCGGAGATGTGGCAGTTCCCCGCACCGCCGAGGATCGCCTCCGTCACGGGGGAGTCGACCGTCACAGAGCAGAGCGGCGGAGGCCTTGGTAAAAAGAAGCGGAAGGATGCCGCCGCTGCGGCGGCGGTGGAGGAGGAGGAGGAGGAGGATGAGAAACTCGCCTCCACCAGCAGCGGAAATGAGCTGACTGATTGCGAAGCTAAACGTCTCAAGGTTAATGGTGATCTGAAAGCCGAGGCTGAGACAAGTTCAGGTGTCTGTAACAAGCCAATACAACAAAATGCTCAACCACCCGAGGCACCCAAGCAAGATTATATCCATGTTAGAG…	GGAGGAGGAGGAGGAGGAGGA	Class I	GC rich SSR	AGCTCAAGCTGCTCATGGAT	60.127	20	CTCGGCTTTCAGATCACCAT	60.218	20	275	33	307	AGCTCAAGCTGCTCATGGAT	60.127	20	TGAGACGTTTAGCTTCGCAA	59.752	20	249
c54724_g5_i1	TFSR051	Gorai.003G133200.2_Gra_Gossypium_raimondii_OBF-binding_protein_3	2	187	1	62	51.6129	0	-1	61.6	1	Eval:4e-010	Seq_len:281	Match_Len:186	Coverage:66.1921708185053	Gossypium_raimondii	Dof	LiSM02574	LiSSR004802	TGTCTGCTTGATGCTGGTTC	GCCAGCCCTACACCTCATAG	138	c54724_g5_i1	1	p2	(AG)8	16	515	530	TCTTGGCAAGGCGGGCTCGTTCCGACATGGAGCTAGGGCGGGTGGCAGAGACCGAGATCTCTGCTTCCAAGTGAGGCACCAGAGCGAGTGACTGAAGCTCACCGTTACCACTCGCACTCTGATTGTCTGCTTGATGCTGGTTCCAGTTGGATGGATCTAGATAGAGAGGAAGAGATGAAAACTCCATTAGGGTTTTGGAAGAGAGAGAGAGAGAGTGAAAGTGTATTTGGTGTCATGTATTCTATGAGGTGTAGGGCTGGCGATTAATAGATGGTGTGGAG	AGAGAGAGAGAGAGAG	Class II	AT/GC Balance SSR	TGTCTGCTTGATGCTGGTTC	59.992	20	GCCAGCCCTACACCTCATAG	59.717	20	138	123	260	ACCGAGATCTCTGCTTCCAA	59.95	20	GCCAGCCCTACACCTCATAG	59.717	20	211
c56403_g1_i1	TFSR052	Can000371_Can_Capsicum_annuum_G2-like_family_protein	164	415	1	91	40.6593	0	1	58.2	1	Eval:5e-009	Seq_len:415	Match_Len:273	Coverage:65.7831325301205	Capsicum_annuum	G2-like	LiSM02592	LiSSR004872	GAGAGATCCACCTCGAACCC	TCCCTCATCCCACAGTTTTC	101	c56403_g1_i1	2	p3	(CGC)5	15	105	119	AGAGAGAGAGAGAGGAAAGAGGAGAGAGAAGAAGAGAGGAGAACCCAAAGTATGAGAGCAAGAAACAAGAGAGAGATCCACCTCGAACCCCTCTCCATCACCTTCGCCGCCGCCGCCGCCACTCTCGACCGCCACTTTTAAGAAGAAGTGAGAAAACTGTGGGATGAGGGAGGAGGAGGGGAGCTGGTTTGCAAGATGGGAGGAAGAGCTCCCATCCCCGGAGGAGCTGATGCCCCTCTCCCAAACTCTCATCACCCCAGACCTTGCTCTCGCTTTCGACATCCCCACTTCTAACTCTCCACCGGCTCCCTCTCTCCACCGACAACCCCCGCCGCCGCCGTCGGCTGAATTCGAGTCCGGCGACATCGGCGGCGGCGGGGGAGACGAGCCGGCACGGAC…	CGCCGCCGCCGCCGC	Class II	GC rich SSR	GAGAGATCCACCTCGAACCC	61.002	20	TCCCTCATCCCACAGTTTTC	59.903	20	101	70	170	GAGAGATCCACCTCGAACCC	61.002	20	GGAGCTCTTCCTCCCATCTT	59.778	20	142
c58111_g2_i1	TFSR053	GSMUA_Achr6P17840_001_Mac_Musa_acuminata_TCP_family_protein	24	335	216	310	44.7619	0	-1	59.7	1	Eval:2e-009	Seq_len:418	Match_Len:285	Coverage:68.1818181818182	Musa_acuminata	TCP	LiSM02627	LiSSR004974	GCTACGATAGCCCAGCAAAG	ATCACCATCAAGCTCGCTCT	227	c58111_g2_i1	1	p3	(GCT)6	18	439	456	CTCGCTGACCAGTTGCTACGATAGCCCAGCAAAGCTTGCAGCCGAGCTCCACAGCTGCCAAGCCAAGCTTCGATGAAGTTCGAGAAATTGGGAACCGCGGATCAACACACAAAGCCTAAAAATGAAACAAAATGCATCCACAGATCTTGCACACTCTACTGAGAATTATTTGTTTGGTGATCCTCCCCACTGTCCTCGCGCTGCTGCTGCTGCTGCTGATGAGAGCGAGCTTGATGGTGATCCAAATTAGGCTGGTGATGCTCAGCGCTGTTCATGCTTAATCCAGCCCGGTTGTAAGCATTCAGCGCAGCCAGCATCCCTAAATTGCTCTCAGACATCCCCAGTCCGAGATGCTGAGCTGCTGCTGCCCCGGCAGTACCACCCCCAGCCTGCAGCAGC…	GCTGCTGCTGCTGCTGCT	Class II	GC rich SSR	GCTACGATAGCCCAGCAAAG	60.003	20	ATCACCATCAAGCTCGCTCT	59.981	20	227	14	240	CTACGATAGCCCAGCAAAGC	60.003	20	ATCACCATCAAGCTCGCTCT	59.981	20	226
c60161_g1_i2	TFSR054	PGSC0003DMP400000652_Stu_Solanum_tuberosum_bHLH_family_protein	2	415	125	251	66.6667	0	-1	191	1	Eval:4e-049	Seq_len:418	Match_Len:381	Coverage:91.1483253588517	Solanum_tuberosum	bHLH	LiSM02659	LiSSR005077	TCTCACCTTTGCCAGTGATG	CTGCATGAGACCCTGAAACA	202	c60161_g1_i2	1	p2	(GA)9	18	1235	1252	TCTCCTGGTCTCTTGTGAAAGCTTCAAAATCAGTGTAGATCAGCCGGACCCATCTCACCCTATGTGGTGCAGACTCTAAGGGGATGCGAGCTCTGGTGATGATGCCGAACTGACCTAGCCCACCCAAGACAGCATAGAAGAGATCTGGGTTGAGGTGATCTGAGCATGTCATCTTCTCACCTTTGCCAGTGATGACGTCGAGAGAGAGAGAGAGAGAACCAGTGATGACGTCGAGTTCGTACACATTGGAGATCTGTGGCCCATGTCTGAACGCCTGTCCGCTGACCCCAGCATTCGACAGTGTCCCGCCGACGCTCAAATAGAGATAATCAGTCCATGACCTGGGGGCCAGCCCGTGTTTCAGGGTCTCATGCAGCACGTCGACCCACAGCTGCTCTC…	GAGAGAGAGAGAGAGAGA	Class II	AT/GC Balance SSR	TCTCACCTTTGCCAGTGATG	59.831	20	CTGCATGAGACCCTGAAACA	59.831	20	202	174	375	TCTCACCTTTGCCAGTGATG	59.831	20	TGCATGAGACCCTGAAACAC	59.682	20	201
c63662_g2_i1	TFSR055	PDK_30s691361g001_Pda_Phoenix_dactylifera_bHLH_family_protein	5	409	89	188	43.7037	0	-1	94.7	1	Eval:5e-020	Seq_len:412	Match_Len:300	Coverage:72.8155339805825	Phoenix_dactylifera	bHLH	LiSM02740	LiSSR005364	GTCTCCCAGTTCACACACCC	TTGAGTCGTGCAAAGAAACG	266	c63662_g2_i1	1	p2	(AG)6	12	260	271	TCTTGAGGTCGAGGGACTTGAACACCTCACATATGTACATCATGGTATCTCTCTTCTTCTTGCAACTGAGACTTGTAACAAGAGTTTTGTCTCCCAGTTCACACACCCTCAGCTGCATAATAGGAAATGGATTTGAAACATATAACTCCCAATTTGTTGAATTTAGAAGTCTACTGCTCCTTGTATCTGTTAATGTCTCAGAGAGAGAGAGAAAAACTTCCGATACTTCAATGGATGGTGTAGACGGAGAGGTTGGTACTCTTCCGAGTCTTCTCTTCTTTGCTCCCGTGGTGATTACTGAATCACACTGTTCTGTATCGGCTATAGATGGGCTCGTTTCTTTGCACGACTCAATCTCTGATATCTCAGCCATCAACCTCCTCTCATGTTCTTGGAGCT…	AGAGAGAGAGAG	Class II	AT/GC Balance SSR	GTCTCCCAGTTCACACACCC	60.421	20	TTGAGTCGTGCAAAGAAACG	60.027	20	266	88	353	TGTCTCCCAGTTCACACACC	59.55	20	TTGAGTCGTGCAAAGAAACG	60.027	20	267
c141245_g1_i1	TFSR056	Lsa012737_Lsa_Lactuca_sativa_MYB_family_protein	2	199	1	68	75	0	-1	109	1	Eval:2e-024	Seq_len:281	Match_Len:204	Coverage:72.5978647686833	Lactuca_sativa	MYB	LiSM03080	LiSSR006217	AGGTCAGGCCGGAGATAGTT	TTCTCTCTCCCCTTCACAGC	243	c141245_g1_i1	1	p2	(GA)6	12	898	909	TGCCGCACTTGAGGTCAGGCCGGAGATAGTTTACCCATCGTAGGTGGCAGCTCTTTCCACAGCGGAGCAAGCCATCCTCCTTCGGGAGGGATCTCCAATACCTTTCTCCATGGGTTTTTATGTGTGAGATGAGGAGTTCTTCTTCTTTACTCCATGGCCCTTTGTTGGTGTGACCTTTCTCACAAGGAGCTCTACCTATGAGAGAGAGAGATATGGTGGTGTGAGTTTAAGATGGCTGTGAAGGGGAGAGAGAAAGAGTACTATGGAGCGAGAGAAGTGGT	GAGAGAGAGAGA	Class II	AT/GC Balance SSR	AGGTCAGGCCGGAGATAGTT	60.096	20	TTCTCTCTCCCCTTCACAGC	59.53	20	243	11	253	AGGTCAGGCCGGAGATAGTT	60.096	20	TCCCCTTCACAGCCATCTTA	60.594	20	236
TBIU004661	TFSR057	GSMUA_Achr11P19880_001_Mac_Musa_acuminata_ERF_family_protein	7	360	367	486	46.7213	0	1	109	1	Eval:1e-024	Seq_len:415	Match_Len:360	Coverage:86.7469879518072	Musa_acuminata	ERF	LiSM03117	LiSSR006317	ATGGTGTGGCTTGTCTCTCC	AAGAGGTTGGAACCTTGCCT	192	TBIU004661	1	p3	(CTG)5	15	193	207	CTCCATTCTCTCGTGCACGAAAACCGGGGTACCGGAAGGAAGCCGCTGGACTGGACGACGAGGATCAGCTTGGTGCTGGGCGTAGCACGCGGGCTTGCTCACATCCATGAGCAATGCAGCTCGCACGGGAGTGTGAAGTCCTCGAATGTACTCCTGGATAAGAATGGTGTGGCTTGTCTCTCCGACTTCGGTCTGCTGCTGCTGCTGAGCCATCAGCAAGCCACAACCAGGCTGGGTGGGTACGGAGCACCAGAGCTGACACTCAGTAGTAGCAGGAAGCTATCTCAGGAGGCTGATGTCTATGGCTTCGGCGTGCTTCTCTTAGAGGTCCTCACAGGCAAGGTTCCAACCTCTTATCCTTCTCCTCTACCACCTCAAAAGAAAGGTGGTGCCTGTTCG…	CTGCTGCTGCTGCTG	Class II	GC rich SSR	ATGGTGTGGCTTGTCTCTCC	60.12	20	AAGAGGTTGGAACCTTGCCT	60.11	20	192	163	354	TGCTCACATCCATGAGCAAT	60.233	20	AAGAGGTTGGAACCTTGCCT	60.11	20	260
TBIU039217	TFSR058	GSMUA_Achr4P31770_001_Mac_Musa_acuminata_bHLH_family_protein	78	413	33	147	44.3478	0	1	103	1	Eval:8e-023	Seq_len:415	Match_Len:345	Coverage:83.1325301204819	Musa_acuminata	bHLH	LiSM03126	LiSSR006333	GGGGACGAAGAGAAGGAG	CTGTGCATAACAATGTGCCC	244	TBIU039217	1	p3	(GAC)5	15	21	35	GGGGACGAAGAGAAGGAGAGGACGACGACGACGACTAATCCCTGTGATAGAAGTGAATGAAAAGGAGGAGCTTTTGAAGTGAAGTTATAGTTTACGGAATGAATAACCACTGTGTTCCTGATTGGAATATGGTGGACGAGGACAGATCTTTACTCCACCCATCAGCAAATCAGAAGAAATCGGTGGCTGCAGACAGCGAGCTCGTAGAACTCTTCTGGAGAGACGGGCACATTGTTATGCACAGTCAGGCTCATCGTAAGCCTCCGACCATGCTCAACGAGTTCAAGCAAGCTCCACGAGCTGAGACTCCAATGCGATGGGGAGGGTCTATTGAGAACGCGAACGATCTGATTCAAGAAGATGAGACCGTGCCTTGGTTTCAGTACCCTCTGGTTGGTT…	GACGACGACGACGAC	Class II	GC rich SSR	GGGGACGAAGAGAAGGAG	57.253	18	CTGTGCATAACAATGTGCCC	59.995	20	244	0	243	GGGGACGAAGAGAAGGAG	57.253	18	TACGATGAGCCTGACTGTGC	60.016	20	258
TBIU008129	TFSR059	GSMUA_Achr6P36740_001_Mac_Musa_acuminata_GRAS_family_protein	26	274	78	168	59.3407	0	-1	91.3	1	Eval:5e-019	Seq_len:415	Match_Len:273	Coverage:65.7831325301205	Musa_acuminata	GRAS	LiSM03183	LiSSR006484	TTGAAGTAGAAAGCCGAGCG	CAGCGACCCATTAACCCTAA	197	TBIU008129	1	p3	(CTG)5	15	1315	1329	ATAACTGAGTGCGGTGGCGGGGAGGCGAGCCGGTGGCGATGAGGCCTAGGGCCTCCTTGAAGTAGAAAGCCGAGCGGAGGAGGGGCTTCCCCACCGGGGCGGGGAGCTGTTGATTGAGCCGCGCCAATATCCCACGGGCGGTAACGGGGCTGCCGGCCTCCAGCAACTCAGCCGCTTTGAAGAGCTGGTCGACCAGTGCCTGCTGCTGCTGCTGGACTGCCACGGCGGCAGGTTTAGGGTTAATGGGTCGCTGCTGAAGCTGGTAAAGAGGGGCGCAATTCACCTGAAAACATGGCTCGCCGACGGGGTGGTAGCGCTTGGGTTGCGGCGGCAGGCCGAGAGTCTGCGCCGGTGCGAAGAAGGCCGGAATCGGAGCTGGCTGAGAGTGGTGGAGATGGT…	CTGCTGCTGCTGCTG	Class II	GC rich SSR	TTGAAGTAGAAAGCCGAGCG	60.648	20	CAGCGACCCATTAACCCTAA	59.953	20	197	56	252	TTGAAGTAGAAAGCCGAGCG	60.648	20	ATTAACCCTAAACCTGCCGC	60.332	20	188
TBIU017876	TFSR060	cassava4.1_003940m_Mes_Manihot_esculenta_DNAJ_heat_shock_N-	2	199	3	68	42.4242	0	-1	65.9	1	Eval:2e-011	Seq_len:273	Match_Len:198	Coverage:72.5274725274725	Manihot_esculenta	C2H2	LiSM03233	LiSSR006633	GTCGGAGAGAACGGAGTACG	ATTCACTCGTTCGTCGGC	261	TBIU017876	1	p3	(GCC)7	21	703	723	GCTCTGCCTCGTCGGAGAGAACGGAGTACGCTTCCTGGATCCGCTGGAACCGCCGGTTCGCCTCCCCGGCGGCCTTCGCGTCCCTCGCCCACCGATCTGGATGCCACTTCAGGGCGAGCTTGCGGTAAGCAGCCCGAACGTCGGCTGCGGTGGCGTTCTTGCGGATCTGAAGGATGGAGTAGTAGCAGGTCTCGTCGGAGCCGCCGCCGCCGCCGCCGCCGTCCATCGCCGCTGGAGATGCACGGACTCGGCCGCCGACGAACGAGTGAATGG	GCCGCCGCCGCCGCCGCCGCC	Class I	GC rich SSR	GTCGGAGAGAACGGAGTACG	59.867	20	ATTCACTCGTTCGTCGGC	59.794	18	261	10	270	AGAACGGAGTACGCTTCCTG	59.496	20	AGTCCGTGCATCTCCAGC	59.944	18	231
TBIU030549	TFSR061	MDP0000156134_Mdo_Malus_domestica_Zinc_finger_C-x8-C-x5-C-x3-	219	413	1865	1957	40.8602	0	-1	58.9	2	Eval:3e-009	Seq_len:414	Match_Len:279	Coverage:67.3913043478261	Malus_domestica	C3H	LiSM03279	LiSSR006798	AGCGCAATAACCCTTGAGAA	GGATGCCGGATTGTTCATAC	271	TBIU030549	3	p2	(TG)7	14	1238	1251	TGAAGGTCAAGAAACTGCAGAAGAGTGCAGTGTGTGTGTGTGCACGCGTTGTGTGTGTGTGTGTTATAGGATATCAAGTAGTACCTCATCACCATCAGCGCAATAACCCTTGAGAAAGTCTTCACAGACAGAAGCCTTGGGATTCACATGTACATGTCTATAAGGACAGTTTATATTGGTACATAGTGCGTGCGTGTGTTGTGTGTGTGTGTGTTAGGATCTCTAAGTAGTACCTCATCACCATCAGCGCAATAACCCTTGAGAAAGTCTTCACAGACAGAAGCCTTGGGATTCACATGTACATGTCTATAAGGACAGTTTATATTGGTACATAGTGCTTGTAGATAGTATGAACAATCCGGCATCCTCTCTGGAAGGACCTTATGAGTTAACTTGCAG…	TGTGTGTGTGTGTG	Class II	AT/GC Balance SSR	AGCGCAATAACCCTTGAGAA	59.845	20	GGATGCCGGATTGTTCATAC	60.163	20	271	96	366	GACAGAAGCCTTGGGATTCA	60.195	20	TTCTCAAGGGTTATTGCGCT	59.845	20	139
TBIU035769	TFSR062	PDK_30s709981g002_Pda_Phoenix_dactylifera_MYB_family_protein	67	420	1	118	97.4576	0	1	254	1	Eval:4e-068	Seq_len:422	Match_Len:354	Coverage:83.8862559241706	Phoenix_dactylifera	MYB	LiSM03302	LiSSR006855	AGAGAAGGAAGCGATCGAGA	GTGAAGTTCCCACGCTTGAT	268	TBIU035769	1	p2	(AG)11	22	44	65	TGTCCTTCAAAGAGAAGGAAGCGATCGAGACCCTTGTCTGCTCAGAGAGAGAGAGAGAGAGAGAGGATGGGAAGACCACCTTGCTGTGACAAAGTAGGGGTGAAGAAAGGGCCATGGACTCCAGAGGAGGATATTGTTTTAGTTTCTTACATTCAAGAACATGGTCCTGGGAATTGGAGGGCTGTTCCTACTAACACAGGCCTAATGAGATGCAGCAAGAGTTGCAGGCTAAGATGGACAAATTACTTGAGGCCAGGGATCAAGCGTGGGAACTTCACTGATCATGAGGAGAAGCTTATAATTCATCTCCAAGCTCTTCTCGGCAATAGGTGGGCTGCAATAGCTTCCTATCTCCCAGAGAGAACAGATAATGACATCAAGAACTACTGGAACACCCAT…	AGAGAGAGAGAGAGAGAGAGAG	Class I	AT/GC Balance SSR	AGAGAAGGAAGCGATCGAGA	59.263	20	GTGAAGTTCCCACGCTTGAT	60.119	20	268	10	277	GAGAAGGAAGCGATCGAGAC	59.119	20	GTGAAGTTCCCACGCTTGAT	60.119	20	267
TBIU042791	TFSR063	Jcr4S11436.40_Jcu_Jatropha_curcas_MYB_family_protein	36	371	238	357	55	0	1	137	1	Eval:8e-033	Seq_len:415	Match_Len:360	Coverage:86.7469879518072	Jatropha_curcas	MYB	LiSM03324	LiSSR006906	TCTGGGTGGAGGAAAAGATG	AACCACCCTCGTTCTCACTG	256	TBIU042791	2	p3	(GGA)5	15	594	608	TCCCTTCACGTAGTGTCGATGATGGTGTAGGGAACTACCGGAGAGGGAGGACACCGTGGGAGATCATAGACGCCAGAGATCAGTACAAACTACGATTTGACATACCTGGGATGACAAAGAAAGATGTTAAAATCTGGGTGGAGGAAAAGATGCTGGTATTCAATGCTGAAAAGCAACCAAGGGAAGGGGAAGGGGAAGTGGAGGAGGAGGAGGAGTGGAGTTCAAAGAGTTTCGGGCGGTACGGCAGCAAGATTGCCCTGCCTGACAATGTTGAGGTGGAGAAGATTAAGGCCGAGGTTAAGGATGGCGTGCTGTATATTTCTATTCCGAAGGTATTGAAGTCGAGCAAGATCTTGGATATCGACGTTCAGTGAGAACGAGGGTGGTTTTGGTATATCT…	GGAGGAGGAGGAGGA	Class II	GC rich SSR	TCTGGGTGGAGGAAAAGATG	60.042	20	AACCACCCTCGTTCTCACTG	60.151	20	256	132	387	TCTGGGTGGAGGAAAAGATG	60.042	20	TACCAAAACCACCCTCGTTC	59.83	20	262
TBIU044178	TFSR064	NNU_008464-RA_Nnu_Nelumbo_nucifera_MYB_family_protein	65	373	1	103	99.0291	0	1	221	1	Eval:2e-058	Seq_len:373	Match_Len:309	Coverage:82.8418230563003	Nelumbo_nucifera	MYB	LiSM03331	LiSSR006921	GGGGCCTGAGAGAGTACTACA	TGATATCCGGCCTCAGGTAG	257	TBIU044178	1	p3	(CAC)5	15	28	42	GTAGGGGCCTGAGAGAGTACTACAGTGCACCACCACCACCACCTTAGCCCTCTAAGAAACTCCGATGGGCCGTTCACCGTGCTGCGAGAAGGTGGGCTTGAAAAAGGGACCGTGGACGCCGGAGGAGGACCAGAAGCTGCTGGCCTACATTGAGGAGCACGGACACGGTAGCTGGCGGGCATTGCCAGCAAACGCCGGCTTGCAGAGGTGCGGGAAGAGCTGCAGGCTGCGATGGACTAACTACCTGAGGCCGGATATCAAGAGGGGCAAATTCAGCTTACAGGAGGAGCAGACTATCATCCAACTCCATGCCCTCCTCGGCAACAGGTGGTCAGCAATCGCAACACATCTCCCAAAGAGAACGGACAATGAG	CACCACCACCACCAC	Class II	GC rich SSR	GGGGCCTGAGAGAGTACTACA	58.417	21	TGATATCCGGCCTCAGGTAG	60.051	20	257	3	259	GGGGCCTGAGAGAGTACTACAG	59.411	22	TGATATCCGGCCTCAGGTAG	60.051	20	257
TBIU046628	TFSR065	GSMUA_Achr9P08780_001_Mac_Musa_acuminata_bHLH_family_protein	55	351	194	292	54.5455	0	1	107	1	Eval:7e-024	Seq_len:416	Match_Len:297	Coverage:71.3942307692308	Musa_acuminata	bHLH	LiSM03346	LiSSR006953	CATGAATCACATGCCTCCAC	GGACTGCAGATGCTGATGTG	145	TBIU046628	1	p2	(CT)8	16	67	82	AGAACATTGAACGCTTCAATACCATGAATCACATGCCTCCACCACCCACACAAGAACCCATTACACCTCTCTCTCTCTCTCTCCCCCCAGTGCTCCCAGATGTGGTCATGTCCTAGTGTGTTATTGAGCGTGAGTGGAGAAACAGCACACATCAGCATCTGCAGTCCAAAAAGGGTTGGACTCTTATCAACCATTATCACTGTGATGGAAAAGTATAAGTTGGAAGTTATCAATGCACATATATCAACTGACAACTCCAATAGCATGGTAATGATACATGCAAGGGCAACAGGGATTTTCAATCATTTTCTTGAGGCATCAAAGATTGAAGAAATGTTCGAGCTTGCTGTGAAGGAGATAAAAAGTATAATCACAATAGAAAAATAATCTAGATTATGT…	CTCTCTCTCTCTCTCT	Class II	AT/GC Balance SSR	CATGAATCACATGCCTCCAC	59.925	20	GGACTGCAGATGCTGATGTG	60.436	20	145	22	166	CATGAATCACATGCCTCCAC	59.925	20	GTGCTGTTTCTCCACTCACG	59.467	20	126
disTBIU002256	TFSR066	MDP0000156388_Mdo_Malus_domestica_Dof-type_zinc_finger_DNA-	72	287	1	72	54.6667	0	1	81.6	1	Eval:3e-016	Seq_len:289	Match_Len:216	Coverage:74.7404844290657	Malus_domestica	Dof	LiSM03407	LiSSR007101	TCACTCTCTAAAATACAGGGAAACC	CTTGAGTTGCTTCGACCTCC	158	disTBIU002256	2	p2	(CT)10	20	51	70	AGGTTTACCTTCTCTCTCTCTCTCACTCTCTAAAATACAGGGAAACCTACCTCTCTCTCTCTCTCTCTCTCATGGCGGACGAAGAGACTAATGAAGGCGATGTCTCAGGTATCAAGCTGTTCGGCAAGCTTATCGTTGCCGAGAACAACTCTACCGAGGTGGAGGTCGAAGCAACTCAAGCTAAAGAGAGCGAGACGGCGGCTGCAACACCGCTGCCGTGCCCTAGATGTAAGAGTGAGGAGACCAAGTTCTGCTACTACAACAACTACAACATCAACCAGCCCCGCCT	CTCTCTCTCTCTCTCTCTCT	Class I	AT/GC Balance SSR	TCACTCTCTAAAATACAGGGAAACC	59.151	25	CTTGAGTTGCTTCGACCTCC	59.989	20	158	22	179	TCACTCTCTAAAATACAGGGAAACC	59.151	25	GCTTGAGTTGCTTCGACCTC	60.142	20	159
disTBIU011951	TFSR067	PH01000559G0630_Phe_Phyllostachys_heterocycla_ERF_family_protein	55	414	135	259	48	0	-1	100	1	Eval:1e-021	Seq_len:415	Match_Len:375	Coverage:90.3614457831325	Phyllostachys_heterocycla	ERF	LiSM03428	LiSSR007170	GTCCAGATGCACCAATTCCT	TAAGGCTGCCATTGAGTTCC	226	disTBIU011951	1	p3	(TGC)5	15	406	420	CAATTATGTCATGGCCCCAGTAAGACTCCGAACCAGCCTTGGCTGCTGTCTTCATAAATCTATCTCGTCCAGATGCACCAATTCCTGTAGTCCATCCCAAATCCCCACCGTCTCGACCCCATCTTGCTGCTGCTGAACAAATCGGAGACCTTCCTGCTGCTGATGGTGGCCGTGGGGCTGATGAATAACCTTGAGACTGTGCTGCTGCTGCTGCTGAGGCTGAAGAAAAACCCCTCCGAGATCCTGAAAATTGAGCTTCGCCCGAGCCCCGCGGAACTCAATGGCAGCCTTATCATATGCCCGGGCAGCGTCTTCGGCAGTGTCGAACGTCCCCAGCCACTTTCTCACCGCTCGTCTCGGATCCCGAATCTCCGCCGCCCACTTCCCCCACGGTCTCTG…	TGCTGCTGCTGCTGC	Class II	GC rich SSR	GTCCAGATGCACCAATTCCT	59.934	20	TAAGGCTGCCATTGAGTTCC	60.214	20	226	66	291	CCCAGTAAGACTCCGAACCA	60.103	20	TAAGGCTGCCATTGAGTTCC	60.214	20	277
disTBIU013708	TFSR068	Pbr013450.2_Pbr_Pyrus_bretschneideri_E2F/DP_family_protein	117	413	4	104	47.0588	0	1	80.5	1	Eval:9e-016	Seq_len:415	Match_Len:303	Coverage:73.0120481927711	Pyrus_bretschneideri	E2F/DP	LiSM03435	LiSSR007185	TTAGTTTTGGACCTCGGTTGA	ATCGTGATCAACCCCTTCTG	241	disTBIU013708	1	p3	(GGC)5	15	92	106	AATCAATCGAAATATATTATCAGGTTTTGTGGTAACTTGTGATCGATTAGGGTTTTCAACTAGGGTTTAGTTTTGGACCTCGGTTGAAATTGGCGGCGGCGGCGGCCATGGCACCATTCAACGTGGTGCAGAGGGAGCGGCGCGCGTACACCCAGGAGAAGAAGCGGCAGCTCCATGGTCAGCCCGGCACTGGAAAGCTTAAGCAGCGCGCTGCGCCCATCGCCATCTCCGGCAAGCGCAAGCGCAAGCTCTTCAAGAAATGGCGGCGGGAGCAAAAGGAGATGGTGCAGAAGGGGTTGATCACGATGGGAGATGTTGAGATGGCGGTGGCTGAAGGGACTTCACAAAAACCGAGTGAGAAAACTCTGATGAAATTTCACATGAAGAAGGGGTCGAAGC…	GGCGGCGGCGGCGGC	Class II	GC rich SSR	TTAGTTTTGGACCTCGGTTGA	59.595	21	ATCGTGATCAACCCCTTCTG	59.927	20	241	66	306	TTAGTTTTGGACCTCGGTTGA	59.595	21	CATCGTGATCAACCCCTTCT	59.927	20	242
disTBIU018798	TFSR069	PDK_30s1051101g011_Pda_Phoenix_dactylifera_NAC_family_protein	127	423	1	98	75.7576	0	1	167	1	Eval:8e-042	Seq_len:424	Match_Len:294	Coverage:69.3396226415094	Phoenix_dactylifera	NAC	LiSM03445	LiSSR007233	CACCTCACTCCGTCTCCTTC	AGTTCTTGGTCTGTGGGGTG	163	disTBIU018798	1	p2	(CT)12	24	60	83	GTTCCGATTAGTAACCCGTAGATGGCCCCACCTCACTCCGTCTCCTTCCTCCCCCTTTCCTCTCTCTCTCTCTCTCTCTCTCTTAGGATTTTAGCTCTCGATCTTGCGAATCAATCTTGCGAATCAATGGCGTTGATCCCCATCGAAAAGCTCCCCCTTGGCTTCCGCTTCCACCCCACAGACCAAGAACTCATCAACCACTACCTCAAGCGCAAGATCAACGGCAGCATCAACTCCGACGCCTTCGTCGTCATTCCTGAAGTCGATGTCTGCAGGTGTGAGCCCTGGGACCTCCCCTATAAGTCGGTGATACAATCGGAGGATCGGGAGTGGTTCTTCTTCGCCCCGCGGGACCGGAAGTACGCCAACGGGGCCCGGCATAACCGAGCGACGGAGGCG…	CTCTCTCTCTCTCTCTCTCTCTCT	Class I	AT/GC Balance SSR	CACCTCACTCCGTCTCCTTC	59.835	20	AGTTCTTGGTCTGTGGGGTG	60.002	20	163	28	190	CACCTCACTCCGTCTCCTTC	59.835	20	CACACCTGCAGACATCGACT	59.897	20	252
disTBIU024735	TFSR070	mrna24052.1-v1.0-hybrid_Fve_Fragaria_vesca_B3_family_protein	188	415	836	927	40.2174	0	1	60.5	3	Eval:1e-009	Seq_len:418	Match_Len:276	Coverage:66.0287081339713	Fragaria_vesca	B3	LiSM03456	LiSSR007285	CCCACCATCACTCCCTTCTA	GGAGATGATGGAGACGAGGA	189	disTBIU024735	1	p3	(CCG)6	18	158	175	GGCCGTGTCTCATCCCCACAGGTCCTCCAAATCGCACTGCCACCCGCACCCCACCATCACTCCCTTCTACTTGATGCTTCCCCGCCGCCCATCCCCGCCGCGGCACCACGCTCAATATCGTATCAGCCCTCGCCATCAAATGCCGCTGGGTCGCCTCCCGCCGCCGCCGCCGCCGGGGAACTACGGTGACGACCGTATCAGCGACCTCCCGGACCCGATCCTCGTCTCCATCATCTCCCTCCTCCCCGTCCGAACTCTTCTGTCCACGAGCGTCCTCTCTCGGCGATGGCGAACCCTCTGGACCCACGCCACCCGCCTCGATTTCGACCTCAGGGGAGTCCCAGCCCCGCCTGACCGGATGCTCGACCGTGTCTTAACTGCCCACCAGCCCCCCAATCT…	CCGCCGCCGCCGCCGCCG	Class II	GC rich SSR	CCCACCATCACTCCCTTCTA	59.92	20	GGAGATGATGGAGACGAGGA	60.16	20	189	49	237	TTCTACTTGATGCTTCCCCG	60.206	20	GAGGGAGATGATGGAGACGA	60.16	20	177
disTBIU029399	TFSR071	NNU_009703-RA_Nnu_Nelumbo_nucifera_VOZ_family_protein	100	405	1	101	65.7143	0	1	124	1	Eval:4e-029	Seq_len:418	Match_Len:303	Coverage:72.488038277512	Nelumbo_nucifera	VOZ	LiSM03463	LiSSR007317	GTTCCGATCGTATTTCTCCG	CCTGATTAACCTGCTCCTCG	260	disTBIU029399	1	p3	(CGC)6	18	42	59	CCAATCCTAGGGTTCCGATCGTATTTCTCCGGCGTAACCAGCGCCGCCGCCGCCGCCGCCGTCGCCGTCGCGAGAGAACCGATCCACACCGTCAGCGCGATGGGGCGGGGATCCGCCGTCGGTGGCTGCCGGTCGTCGTCCCACCGCCAGTTCAAGGACAAAGCGAAGACGCGCGTGGACGACTTGCAGGGCATGTTCACCGATCTCCAACTGGCCCGCAAGGAGAGCCGCGCCGACGACGTTGCTCTCATCGAGGAGCAGGTTAATCAGGTACTCCGCGAGTGGAAGGCCGAGCTCAACGATCCCACTCCGGCCTCCTCCCTCGGCTCGCATGACCTCGCCTCGGAGATCCGCCGCTTGCTCGGCAAGGATCAGGATAGCCACGAGCAAGACGATGCC…	CGCCGCCGCCGCCGCCGC	Class II	GC rich SSR	GTTCCGATCGTATTTCTCCG	59.528	20	CCTGATTAACCTGCTCCTCG	59.83	20	260	11	270	GTTCCGATCGTATTTCTCCG	59.528	20	CACTCGCGGAGTACCTGATT	60.277	20	273
[truncated: 14 more columns]

## Sheet: LiTFSSRMarkers
TFSSR Primer sequences and their characteristics
MarkerID	F primer	R primer	Expected PCR_product size (bp)	Observed PCR Product Size range	TF_Family	Seq_ID	No of SSR	SSR Type	Motif	Class	Repeat Types	PCR Amplification	Poly/Mono	Allele count (Base on 8 genotype)	PIC (Based on 8 genotypes)	Recommandation
TFSR001	TTCCGGGCTGACATAGAAAC	CCGGAGTCCGTAATCAAGAA	216	216-350	bHLH	Contig1061	1	Tri-repeat	(TCT)5	Class II	AT rich SSR	Yes	ND	4	0.51
TFSR002	TGGTGTCCACAGGTCCAATA	TCTGGAGATAAGTGCGGCTC	231	231-245	MYB_related	Contig2383	1	Di-repeat	(CT)12	Class I	AT/GC Balance SSR	Yes	ND	3	0.42
TFSR003	GAATAAGATCTCCGGCCTCC	GCGGCCTAAGTCAAAGAGTG	240	240-290	bZIP	Contig2462	1	Tri-repeat	(CCA)5	Class II	GC rich SSR	Yes	Poly	4	0.49
TFSR004	CTCGAAATTAACCATGCCGT	TTGTATGAGTCGTTCAGCGG	213	213-225	ARF	Contig2682	1	Tri-repeat	(TCC)5	Class II	GC rich SSR	Yes	Poly	5	0.82	Recommand for large scale Genotyping
TFSR005	CCACCGTTTGACTCCTCTCT	TACAAAGCAACGAGGTGTGC	254	345-540	MYB	Contig3311	1	Di-repeat	(CT)7	Class II	AT/GC Balance SSR	Yes	ND	5	0.41
TFSR006	AAGGGTGAGCTGAGATGTGG	CTTCACCTCCTTCCCATCAA	218	218-245	WOX	Contig4613	1	Tri-repeat	(GGA)6	Class II	GC rich SSR	Yes	Mono	2	0.53
TFSR007	GAACCACGTAGGCCTTTGAA	TTTTGTCCTCCTACGCCATC	254	254-345	G2-like	Contig4761	1	Di-repeat	(CT)8	Class II	AT/GC Balance SSR	Yes	ND	2	0.51
TFSR008	AATTGGGAAATGCTGCTACG	AAACCCCTCAGGAAGAAGGA	193	193-245	NAC	Contig5197	1	Hexa-repeat	(GGTTAG)5	Class I	AT/GC Balance SSR	Yes	ND	2	0.49
TFSR009	TTCAGGGCTTTCACCGATAC	CACATCATCTCACTCCACGC	167	167-265	Nin-like	Contig6057	1	Tri-repeat	(CGC)5	Class II	GC rich SSR	Yes	ND	3	0.55
TFSR010	TGCAACAACTGCAGGAAGAC	CCCAATTGATTGCAGTTCCT	212	220-240	MIKC	Contig6620	2	Tri-repeat	(GGT)5	Class II	GC rich SSR	Yes	Poly	2	0.88	Recommand for large scale Genotyping
TFSR011	GAAGGCGAAGACGAACTTCC	ACCTCCCTGTCATCGTCAAC	255	250-295	ERF	Contig7109	1	Tri-repeat	(GCC)6	Class II	GC rich SSR	Yes	ND	3	0.64
TFSR012	TTCGTCCTTCTTCGCTTTGT	ACCGAGCTCCAACTCCATAA	178	178-225	HB-other	Contig7118	1	Di-repeat	(CT)6	Class II	AT/GC Balance SSR	Yes	Poly	2	0.67	Recommand for large scale Genotyping
TFSR013	GCACCCAATAAGTGAGCCAT	ATTCCCCTTTTCTCACCCAC	220	220-265	bHLH	Contig10513	1	Di-repeat	(TC)8	Class II	AT/GC Balance SSR	Yes	ND	3	0.71
TFSR014	ACAATCCGACAATGATGCAA	TCGAGAATTATGAGGTGGGC	141	125-150	C2H2	Contig11402	1	Di-repeat	(TC)8	Class II	AT/GC Balance SSR	Yes	Poly	4	0.75	Recommand for large scale Genotyping
TFSR015	CTCGTCGTAAATGCCCTCAT	CTTCGGCAAGTACACGCTTT	166	166-185	STAT	Contig13126	1	Tri-repeat	(AAG)5	Class II	AT rich SSR	Yes	Poly	3	0.84	Recommand for large scale Genotyping
TFSR016	AGTGGAGGAGGGAGTGCC	GATGTAATCCATCGCCCATC	182	182-275	C3H	Contig13347	1	Penta-repeat	(GCAGG)4	Class I	GC rich SSR	Yes	ND	4	0.47
TFSR017	CTCCCCCTGTATCACACCTC	GCTGGAGAAACAGAACAGCC	115	115-195	C2H2	Contig14738	1	Di-repeat	(TC)8	Class II	AT/GC Balance SSR	Yes	Poly	2	0.41
TFSR018	CCGTACCAGAAACTCCTCCA	TATGGAAGGATCTGGCCAAC	107	107-245	bZIP	Contig14833	1	Tri-repeat	(GCT)7	Class I	GC rich SSR	Yes	Mono	2	0.37
TFSR019	ACGGTTGATGAAGAAGCCAC	ATCATCATATGTGCTCGCCA	274	274-310	ABC	Contig15150	1	Tri-repeat	(GAA)5	Class II	AT rich SSR	Yes	Poly	3	0.74	Recommand for large scale Genotyping
TFSR020	CTACGAACATGGCTGGGAGT	AGGCGGAAGGACTTGTTTTT	232	320-540	bZIP	Contig15363	1	Tri-repeat	(TGC)5	Class II	GC rich SSR	Yes	ND	2	0.31
TFSR021	AGCCGAAGTCCAAAAACTGA	CAGAGGCTCGTCTTCCACAT	279	260-295	C3H	Contig16955	1	Tri-repeat	(CCG)6	Class II	GC rich SSR	Yes	Poly	2	0.82	Recommand for large scale Genotyping
TFSR022	AATGTGCACGACCCTTTAGC	ACAGGAGCCAAGCTGTCAAT	257	255-280	C3H	Contig17285	1	Tri-repeat	(ACC)5	Class II	GC rich SSR	Yes	Poly	4	0.91	Recommand for large scale Genotyping
TFSR023	CGGAACTCCGTCACCTACAC	AGCAATGGAGGGGAACTTG	271	271-310	bHLH	Contig17598	1	Tri-repeat	(CCG)6	Class II	GC rich SSR	Yes	Poly	3	0.62
TFSR024	AGGATGAGATCCACAGCCTC	AGCAATGGAGGGGAACTTG	231	600-750	bHLH	Contig17598	2	Tri-repeat	(GGC)5	Class II	GC rich SSR	Yes	ND	5	0.67
TFSR025	TTTAGTGATCCCCGAGATGC	CCCTTCCCAGATAATCACGA	169	285-450	FAR1	Contig18352	1	Tri-repeat	(GTG)5	Class II	GC rich SSR	Yes	Poly	2	0.75
TFSR026	GAGACTTGAAGAGGGAGCCA	CTATGGAAGCCAATTTCCCA	181	181-230	B3	Contig20486	1	Tri-repeat	(CGC)5	Class II	GC rich SSR	Yes	Poly	2	0.81
TFSR027	ACTGGCTATCCCTCCCATCT	TCATCTCCACCCACCTTTCT	101	100-187	TALE	Contig23221	1	Tri-repeat	(AGG)5	Class II	GC rich SSR	Yes	Poly	3	0.45
TFSR028	CTGACTTCCAAAGTGCCTCC	CTGCAGGTATGGATGGGAGT	155	150-225	TALE	Contig25064	1	Tri-repeat	(CTG)5	Class II	GC rich SSR	Yes	Poly	3	0.38
TFSR029	ACTCCCCTTTCAAATCACCC	GACCTCCGACCAGTCCTTCT	226	226-235	Trihelix	Contig25928	1	Tri-repeat	(CCG)5	Class II	GC rich SSR	Yes	Poly	2	0.65	Recommand for large scale Genotyping
TFSR030	GAGCTCGCTGGAGATGAAAG	CAGATCGACTGCAGGGAAAT	243	243-250	WRKY	Contig28078	1	Tri-repeat	(GCG)5	Class II	GC rich SSR	Yes	Poly	2	0.72	Recommand for large scale Genotyping
TFSR031	GTGGACGAGGCTCTGAATGT	TCATCCTTTCCCTGATCGAC	233	233-260	C2H2	Contig28764	1	Tri-repeat	(GAG)5	Class II	GC rich SSR	Yes	Poly	3	0.55
TFSR032	GCATTGACTCGTGCAGAAAA	GAGGTTAGACTTCCCCACCC	174	174-245	WOX	Contig29607	1	Di-repeat	(GA)6	Class II	AT/GC Balance SSR	Yes	ND	4	0.54
TFSR033	CCAAAAGCGGAGGGTGAG	CAACGTTCTTCTTCTTCGGC	100	130-275	S1Fa-like	Contig29708	1	Tri-repeat	(GCG)5	Class II	GC rich SSR	Yes	ND	6	0.64
TFSR034	CCCCCTGTATCACACCTCC	GCTGGAGAAACAGAACAGCC	113	113-150	C2H2	Contig30994	1	Di-repeat	(TC)8	Class II	AT/GC Balance SSR	Yes	Poly	3	0.37
TFSR035	AAGAGGAGGAAGGATGGGAA	CGCCTTAACAAATTGCTGGT	123	123-245	ARR-B	Contig31268	1	Tri-repeat	(GAG)5	Class II	GC rich SSR	Yes	ND	5	0.31
TFSR036	CTTATGCCAAAGCAGCAACA	CGGTGTGGTTGGCTCTATCT	178	178-245	GRF	Contig39078	1	Hexa-repeat	(CAGTCC)4	Class I	GC rich SSR	Yes	Poly	2	0.65	Recommand for large scale Genotyping
TFSR037	ATCCGTAACAATGTCCGCTC	GGGAGTGCGATGATTAGCTC	255	255-270	ERF	Contig39929	1	Tri-repeat	(CCT)6	Class II	GC rich SSR	Yes	Poly	2	0.78	Recommand for large scale Genotyping
TFSR038	CAGAGCCACGAAGAGCAAGT	GCCCTCTCCTCAACTGCATA	248	210-250	ERF	Contig40766	1	Tri-repeat	(GCT)5	Class II	GC rich SSR	Yes	Poly	2	0.95	Recommand for large scale Genotyping
TFSR039	ACTCCCTGCCAATCACAAAG	GGATCGACTGACGACCTGTT	222	220-275	WRKY	Contig40785	1	Tri-repeat	(TCC)5	Class II	GC rich SSR	Yes	Poly	3	0.55
TFSR040	GTCAGCTATCCTCTGCCGAC	GGCACAAAGCTGCTACCTTC	155	155-200	bHLH	Contig41869	2	Di-repeat	(GA)7	Class II	AT/GC Balance SSR	Yes	Poly	3	0.69	Recommand for large scale Genotyping
TFSR041	GACCACCGAGGAGGAAGTC	CGTACCGACAACGCTATCAA	124	121-200	MYB	Contig42491	2	Tri-repeat	(CGG)5	Class II	GC rich SSR	Yes	Poly	2	0.61
TFSR042	CTAGGGTTAGGGTTTCGGCT	CAGATGTTGCGGATGGTATG	153	155-205	NAC	Contig43815	1	Tri-repeat	(CCG)5	Class II	GC rich SSR	Yes	ND	5	0.64
TFSR043	CCACCATCGCCATCTAGTCT	GCGTGAACTTCGACGGTTAT	101	100-175	HD-ZIP	Contig45217	1	Tri-repeat	(CGC)5	Class II	GC rich SSR	Yes	Poly	2	0.58
TFSR044	ACTAGCTTCGGCATCGGTAA	CCCATGCATAAGGCTGAAAT	255	255-264	GRAS	Contig52849	1	Tri-repeat	(GGC)5	Class II	GC rich SSR	Yes	Poly	2	0.76	Recommand for large scale Genotyping
TFSR045	TTCTCTGCCCTCATTTCCAC	GAAGAGGGTGATGGTGGTGT	188	180-220	C2H2	c22528_g1_i1	1	Tri-repeat	(TCC)5	Class II	GC rich SSR	Yes	Poly	3	0.53
TFSR046	GTCTCGGCGGTGGAAGTT	GGCAGCTATGGATTTAAGCG	256	256-285	ZF-HD	c50096_g2_i1	2	Tri-repeat	(CGG)5	Class II	GC rich SSR	Yes	ND	4	0.64
TFSR047	CAACGAGACGTGTGAGCTGT	CACCTTGACCTTCTCCCTCA	138	125-200	MYB	c52597_g3_i1	1	Di-repeat	(TC)6	Class II	AT/GC Balance SSR	Yes	Poly	2	0.68
TFSR048	TGGTGCTGTCAGAAACTTCG	CGATCACCCTTCCTCATTGT	250	250-263	NF-YC	c53336_g2_i1	1	Hexa-repeat	(CACAGC)4	Class I	GC rich SSR	Yes	Poly	3	0.81	Recommand for large scale Genotyping
TFSR049	AGGGAAGAAGAAGCAGGACC	ATAGGCCGAGGTTTGGAGAT	181	181-245	MYB	c53448_g1_i1	2	Tri-repeat	(CAC)5	Class II	GC rich SSR	Yes	ND	4	0.59
TFSR050	AGCTCAAGCTGCTCATGGAT	CTCGGCTTTCAGATCACCAT	275	275-310	bHLH	c54392_g1_i2	1	Tri-repeat	(GGA)7	Class I	GC rich SSR	Yes	Poly	2	0.71
TFSR051	TGTCTGCTTGATGCTGGTTC	GCCAGCCCTACACCTCATAG	138	150-350	Dof	c54724_g5_i1	1	Di-repeat	(AG)8	Class II	AT/GC Balance SSR	Yes	Mono	2	0.12
TFSR052	GAGAGATCCACCTCGAACCC	TCCCTCATCCCACAGTTTTC	101	100-150	G2-like	c56403_g1_i1	2	Tri-repeat	(CGC)5	Class II	GC rich SSR	Yes	Poly	2	0.67
TFSR053	GCTACGATAGCCCAGCAAAG	ATCACCATCAAGCTCGCTCT	227	170-245	TCP	c58111_g2_i1	1	Tri-repeat	(GCT)6	Class II	GC rich SSR	Yes	Poly	3	0.55	Recommand for large scale Genotyping
TFSR054	TCTCACCTTTGCCAGTGATG	CTGCATGAGACCCTGAAACA	202	NA	bHLH	c60161_g1_i2	1	Di-repeat	(GA)9	Class II	AT/GC Balance SSR	No	NA	NA	NA
TFSR055	GTCTCCCAGTTCACACACCC	TTGAGTCGTGCAAAGAAACG	266	250-295	bHLH	c63662_g2_i1	1	Di-repeat	(AG)6	Class II	AT/GC Balance SSR	Yes	Poly	2	0.55
TFSR056	AGGTCAGGCCGGAGATAGTT	TTCTCTCTCCCCTTCACAGC	243	213-258	MYB	c141245_g1_i1	1	Di-repeat	(GA)6	Class II	AT/GC Balance SSR	Yes	Poly	4	0.83	Recommand for large scale Genotyping
TFSR057	ATGGTGTGGCTTGTCTCTCC	AAGAGGTTGGAACCTTGCCT	192	190-245	ERF	TBIU004661	1	Tri-repeat	(CTG)5	Class II	GC rich SSR	Yes	ND	3	0.54
TFSR058	GGGGACGAAGAGAAGGAG	CTGTGCATAACAATGTGCCC	244	550-650	bHLH	TBIU039217	1	Tri-repeat	(GAC)5	Class II	GC rich SSR	Yes	ND	5	0.51
TFSR059	TTGAAGTAGAAAGCCGAGCG	CAGCGACCCATTAACCCTAA	197	190-205	GRAS	TBIU008129	1	Tri-repeat	(CTG)5	Class II	GC rich SSR	Yes	Poly	2	0.77	Recommand for large scale Genotyping
TFSR060	GTCGGAGAGAACGGAGTACG	ATTCACTCGTTCGTCGGC	261	250-290	C2H2	TBIU017876	1	Tri-repeat	(GCC)7	Class I	GC rich SSR	Yes	ND	5	0.53
TFSR061	AGCGCAATAACCCTTGAGAA	GGATGCCGGATTGTTCATAC	271	270-310	C3H	TBIU030549	3	Di-repeat	(TG)7	Class II	AT/GC Balance SSR	Yes	Poly	2	0.52	Recommand for large scale Genotyping
TFSR062	AGAGAAGGAAGCGATCGAGA	GTGAAGTTCCCACGCTTGAT	268	270-340	MYB	TBIU035769	1	Di-repeat	(AG)11	Class I	AT/GC Balance SSR	Yes	ND	2	0.54
TFSR063	TCTGGGTGGAGGAAAAGATG	AACCACCCTCGTTCTCACTG	256	250-300	MYB	TBIU042791	2	Tri-repeat	(GGA)5	Class II	GC rich SSR	Yes	ND	3	0.65	Recommand for large scale Genotyping
TFSR064	GGGGCCTGAGAGAGTACTACA	TGATATCCGGCCTCAGGTAG	257	250-276	MYB	TBIU044178	1	Tri-repeat	(CAC)5	Class II	GC rich SSR	Yes	Poly	3	0.85	Recommand for large scale Genotyping
TFSR065	CATGAATCACATGCCTCCAC	GGACTGCAGATGCTGATGTG	145	NA	bHLH	TBIU046628	1	Di-repeat	(CT)8	Class II	AT/GC Balance SSR	No	NA	NA	NA
TFSR066	TCACTCTCTAAAATACAGGGAAACC	CTTGAGTTGCTTCGACCTCC	158	160-245	Dof	disTBIU002256	2	Di-repeat	(CT)10	Class I	AT/GC Balance SSR	Yes	Poly	3	0.55
TFSR067	GTCCAGATGCACCAATTCCT	TAAGGCTGCCATTGAGTTCC	226	225-285	ERF	disTBIU011951	1	Tri-repeat	(TGC)5	Class II	GC rich SSR	Yes	Poly	3	0.68
TFSR068	TTAGTTTTGGACCTCGGTTGA	ATCGTGATCAACCCCTTCTG	241	250-300	E2F/DP	disTBIU013708	1	Tri-repeat	(GGC)5	Class II	GC rich SSR	Yes	Poly	2	0.79	Recommand for large scale Genotyping
TFSR069	CACCTCACTCCGTCTCCTTC	AGTTCTTGGTCTGTGGGGTG	163	160-240	NAC	disTBIU018798	1	Di-repeat	(CT)12	Class I	AT/GC Balance SSR	Yes	Poly	2	0.64
TFSR070	CCCACCATCACTCCCTTCTA	GGAGATGATGGAGACGAGGA	189	190-255	B3	disTBIU024735	1	Tri-repeat	(CCG)6	Class II	GC rich SSR	Yes	ND	5	0.67
TFSR071	GTTCCGATCGTATTTCTCCG	CCTGATTAACCTGCTCCTCG	260	250-300	VOZ	disTBIU029399	1	Tri-repeat	(CGC)6	Class II	GC rich SSR	Yes	ND	4	0.79
Note: ND (not determine); Mono (Monomorphic); Poly (Polymorphic)
Note: Those primer produces multiple locus those were excluded to analysis polymorphic and monomorphic
